# Supplementary material for: Novel antibiotic resistance profiles in bacteria isolated from oil fly larvae Helaeomyia petrolei living in the La Brea Tar Pits
Source: Antonie Van Leeuwenhoek. 2024 Dec 24;118(2):42. doi: 10.1007/s10482-024-02050-z (PMC11668893; doi:10.1007/s10482-024-02050-z)
Supplement: Supplementary file 1 — OF2Alcaligenessp Mapped Reads [file 10482_2024_2050_MOESM1_ESM.xlsx]

## Sheet: Unfiltered_OF002
Novel antibiotic resistance profiles in bacteria isolated from Oil Fly larve Helaeomyia petrolei living in the La Brea Tar Pits. Durso, L.M., Shamimuzzaman, M.D., Dillard, B., Nickerson, K.W.
Determinants with 3 or fewer reads (conditionally formatted in red) were not considered in the analysis.
Antibiotic Resistance Ontology (ARO) Term	Mapped Reads	AMR Gene Family	Drug Class	Resistance Mechanism
mdtC	216	resistance-nodulation-cell division (RND) antibiotic efflux pump	aminocoumarin antibiotic	antibiotic efflux
kdpE	316	kdpDE	aminoglycoside antibiotic	antibiotic efflux
AAC(3)-IIb	1	AAC(3)	aminoglycoside antibiotic	antibiotic inactivation
APH(3')-IIb	6	APH(3')	aminoglycoside antibiotic	antibiotic inactivation
Neisseria gonorrhoeae 16S rRNA mutation conferring resistance to spectinomycin	12	16s rRNA with mutation conferring resistance to aminoglycoside antibiotics	aminoglycoside antibiotic	antibiotic target alteration
Salmonella enterica 16S rRNA (rrsD) mutation conferring resistance to spectinomycin	160	16s rRNA with mutation conferring resistance to aminoglycoside antibiotics	aminoglycoside antibiotic	antibiotic target alteration
Neisseria meningitidis 16S rRNA mutation conferring resistance to spectinomycin	1475	16s rRNA with mutation conferring resistance to aminoglycoside antibiotics	aminoglycoside antibiotic	antibiotic target alteration
Mycolicibacterium smegmatis 16S rRNA (rrsB) mutation conferring resistance to streptomycin	40	16s rRNA with mutation conferring resistance to aminoglycoside antibiotics	aminoglycoside antibiotic	antibiotic target alteration
Pasteurella multocida 16S rRNA mutation conferring resistance to spectinomycin	33	16s rRNA with mutation conferring resistance to aminoglycoside antibiotics	aminoglycoside antibiotic	antibiotic target alteration
qacG	1026	small multidrug resistance (SMR) antibiotic efflux pump	disinfecting agents and antiseptics	antibiotic efflux
Escherichia coli EF-Tu mutants conferring resistance to Pulvomycin	1326	elfamycin resistant EF-Tu	elfamycin antibiotic	antibiotic target alteration
emrR	1	major facilitator superfamily (MFS) antibiotic efflux pump	fluoroquinolone antibiotic	antibiotic efflux
Haemophilus parainfluenzae gyrA conferring resistance to fluoroquinolones	15	fluoroquinolone resistant gyrA	fluoroquinolone antibiotic	antibiotic target alteration
Morganella morganii gyrB conferring resistance to fluoroquinolones	2	fluoroquinolone resistant gyrB	fluoroquinolone antibiotic	antibiotic target alteration
Salmonella enterica gyrA conferring resistance to fluoroquinolones	110	fluoroquinolone resistant gyrA	fluoroquinolone antibiotic	antibiotic target alteration
adeF	811	resistance-nodulation-cell division (RND) antibiotic efflux pump	fluoroquinolone antibiotic; tetracycline antibiotic	antibiotic efflux
MexI	125	resistance-nodulation-cell division (RND) antibiotic efflux pump	fluoroquinolone antibiotic; tetracycline antibiotic; disinfecting agents and antiseptics	antibiotic efflux
Staphylococcus aureus fusA with mutation conferring resistance to fusidic acid	4	antibiotic resistant fusA	fusidane antibiotic	antibiotic target alteration
Moraxella catarrhalis 23S rRNA with mutation conferring resistance to macrolide antibiotics	421	23S rRNA with mutation conferring resistance to macrolide antibiotics	macrolide antibiotic	antibiotic target alteration
Streptococcus pneumoniae 23S rRNA with mutation conferring resistance to macrolide antibiotics	1	23S rRNA with mutation conferring resistance to macrolide antibiotics	macrolide antibiotic	antibiotic target alteration
Neisseria gonorrhoeae 23S rRNA with mutation conferring resistance to azithromycin	1854	23S rRNA with mutation conferring resistance to macrolide antibiotics	macrolide antibiotic	antibiotic target alteration
Campylobacter jejuni 23S rRNA with mutation conferring resistance to erythromycin	176	23S rRNA with mutation conferring resistance to macrolide antibiotics	macrolide antibiotic	antibiotic target alteration
Streptomyces ambofaciens 23S rRNA with mutation conferring resistance to macrolide antibiotics	3	23S rRNA with mutation conferring resistance to macrolide antibiotics	macrolide antibiotic	antibiotic target alteration
Escherichia coli 23S rRNA with mutation conferring resistance to erythromycin and telithromycin	288	23S rRNA with mutation conferring resistance to macrolide antibiotics	macrolide antibiotic	antibiotic target alteration
Mycoplasma genitalium 23S rRNA mutations confers resistance to fluoroquinolone and macrolide antibiotics	2	23S rRNA with mutation conferring resistance to macrolide antibiotics	macrolide antibiotic; fluoroquinolone antibiotic	antibiotic target alteration
Klebsiella pneumoniae KpnH	1	major facilitator superfamily (MFS) antibiotic efflux pump	macrolide antibiotic; fluoroquinolone antibiotic; aminoglycoside antibiotic; carbapenem; cephalosporin; penam; peptide antibiotic; penem	antibiotic efflux
smeE	54	resistance-nodulation-cell division (RND) antibiotic efflux pump	macrolide antibiotic; fluoroquinolone antibiotic; tetracycline antibiotic; phenicol antibiotic	antibiotic efflux
Staphylococcus aureus 23S rRNA with mutation conferring resistance to linezolid	45	23S rRNA with mutation conferring resistance to linezolid antibiotics	macrolide antibiotic; lincosamide antibiotic; streptogramin antibiotic; oxazolidinone antibiotic; glycopeptide antibiotic; phenicol antibiotic; pleuromutilin antibiotic	antibiotic target alteration
MexK	1	resistance-nodulation-cell division (RND) antibiotic efflux pump	macrolide antibiotic; tetracycline antibiotic; disinfecting agents and antiseptics	antibiotic efflux
PDC-234	2	PDC beta-lactamase	monobactam; carbapenem; cephalosporin	antibiotic inactivation
Burkholderia pseudomallei Omp38	80	General Bacterial Porin with reduced permeability to beta-lactams	monobactam; carbapenem; cephalosporin; cephamycin; penam; penem	reduced permeability to antibiotic
ugd	2	pmr phosphoethanolamine transferase	peptide antibiotic	antibiotic target alteration
arnA	2	pmr phosphoethanolamine transferase	peptide antibiotic	antibiotic target alteration
Pseudomonas aeruginosa catB6	2	chloramphenicol acetyltransferase (CAT)	phenicol antibiotic	antibiotic inactivation
Mycoplasma gallisepticum 23S rRNA mutation conferring resistance to pleuromutilin antibiotics	1	23S rRNA with mutation conferring resistance to pleuromutilin antibiotics	pleuromutilin antibiotic	antibiotic target alteration
Bifidobacterium adolescentis rpoB mutants conferring resistance to rifampicin	15	rifamycin-resistant beta-subunit of RNA polymerase (rpoB)	rifamycin antibiotic	antibiotic target alteration; antibiotic target replacement
Escherichia coli rpoB mutants conferring resistance to rifampicin	448	rifamycin-resistant beta-subunit of RNA polymerase (rpoB)	rifamycin antibiotic	antibiotic target alteration; antibiotic target replacement

## Sheet: Filtered_OF002
Novel antibiotic resistance profiles in bacteria isolated from Oil Fly larve Helaeomyia petrolei living in the La Brea Tar Pits. Durso, L.M., Shamimuzzaman, M.D., Dillard, B., Nickerson, K.W.
Antibiotic Resistance Ontology (ARO) Term	Mapped Reads	AMR Gene Family	Drug Class	Resistance Mechanism
mdtC	216	resistance-nodulation-cell division (RND) antibiotic efflux pump	aminocoumarin antibiotic	antibiotic efflux
kdpE	316	kdpDE	aminoglycoside antibiotic	antibiotic efflux
APH(3')-IIb	6	APH(3')	aminoglycoside antibiotic	antibiotic inactivation
Neisseria gonorrhoeae 16S rRNA mutation conferring resistance to spectinomycin	12	16s rRNA with mutation conferring resistance to aminoglycoside antibiotics	aminoglycoside antibiotic	antibiotic target alteration
Salmonella enterica 16S rRNA (rrsD) mutation conferring resistance to spectinomycin	160	16s rRNA with mutation conferring resistance to aminoglycoside antibiotics	aminoglycoside antibiotic	antibiotic target alteration
Neisseria meningitidis 16S rRNA mutation conferring resistance to spectinomycin	1475	16s rRNA with mutation conferring resistance to aminoglycoside antibiotics	aminoglycoside antibiotic	antibiotic target alteration
Mycolicibacterium smegmatis 16S rRNA (rrsB) mutation conferring resistance to streptomycin	40	16s rRNA with mutation conferring resistance to aminoglycoside antibiotics	aminoglycoside antibiotic	antibiotic target alteration
Pasteurella multocida 16S rRNA mutation conferring resistance to spectinomycin	33	16s rRNA with mutation conferring resistance to aminoglycoside antibiotics	aminoglycoside antibiotic	antibiotic target alteration
qacG	1026	small multidrug resistance (SMR) antibiotic efflux pump	disinfecting agents and antiseptics	antibiotic efflux
Escherichia coli EF-Tu mutants conferring resistance to Pulvomycin	1326	elfamycin resistant EF-Tu	elfamycin antibiotic	antibiotic target alteration
Haemophilus parainfluenzae gyrA conferring resistance to fluoroquinolones	15	fluoroquinolone resistant gyrA	fluoroquinolone antibiotic	antibiotic target alteration
Salmonella enterica gyrA conferring resistance to fluoroquinolones	110	fluoroquinolone resistant gyrA	fluoroquinolone antibiotic	antibiotic target alteration
adeF	811	resistance-nodulation-cell division (RND) antibiotic efflux pump	fluoroquinolone antibiotic; tetracycline antibiotic	antibiotic efflux
MexI	125	resistance-nodulation-cell division (RND) antibiotic efflux pump	fluoroquinolone antibiotic; tetracycline antibiotic; disinfecting agents and antiseptics	antibiotic efflux
Staphylococcus aureus fusA with mutation conferring resistance to fusidic acid	4	antibiotic resistant fusA	fusidane antibiotic	antibiotic target alteration
Moraxella catarrhalis 23S rRNA with mutation conferring resistance to macrolide antibiotics	421	23S rRNA with mutation conferring resistance to macrolide antibiotics	macrolide antibiotic	antibiotic target alteration
Neisseria gonorrhoeae 23S rRNA with mutation conferring resistance to azithromycin	1854	23S rRNA with mutation conferring resistance to macrolide antibiotics	macrolide antibiotic	antibiotic target alteration
Campylobacter jejuni 23S rRNA with mutation conferring resistance to erythromycin	176	23S rRNA with mutation conferring resistance to macrolide antibiotics	macrolide antibiotic	antibiotic target alteration
Streptomyces ambofaciens 23S rRNA with mutation conferring resistance to macrolide antibiotics	3	23S rRNA with mutation conferring resistance to macrolide antibiotics	macrolide antibiotic	antibiotic target alteration
Escherichia coli 23S rRNA with mutation conferring resistance to erythromycin and telithromycin	288	23S rRNA with mutation conferring resistance to macrolide antibiotics	macrolide antibiotic	antibiotic target alteration
smeE	54	resistance-nodulation-cell division (RND) antibiotic efflux pump	macrolide antibiotic; fluoroquinolone antibiotic; tetracycline antibiotic; phenicol antibiotic	antibiotic efflux
Staphylococcus aureus 23S rRNA with mutation conferring resistance to linezolid	45	23S rRNA with mutation conferring resistance to linezolid antibiotics	macrolide antibiotic; lincosamide antibiotic; streptogramin antibiotic; oxazolidinone antibiotic; glycopeptide antibiotic; phenicol antibiotic; pleuromutilin antibiotic	antibiotic target alteration
Burkholderia pseudomallei Omp38	80	General Bacterial Porin with reduced permeability to beta-lactams	monobactam; carbapenem; cephalosporin; cephamycin; penam; penem	reduced permeability to antibiotic
Bifidobacterium adolescentis rpoB mutants conferring resistance to rifampicin	15	rifamycin-resistant beta-subunit of RNA polymerase (rpoB)	rifamycin antibiotic	antibiotic target alteration; antibiotic target replacement
Escherichia coli rpoB mutants conferring resistance to rifampicin	448	rifamycin-resistant beta-subunit of RNA polymerase (rpoB)	rifamycin antibiotic	antibiotic target alteration; antibiotic target replacement
