# Supplementary material for: Novel antibiotic resistance profiles in bacteria isolated from oil fly larvae Helaeomyia petrolei living in the La Brea Tar Pits
Source: Antonie Van Leeuwenhoek. 2024 Dec 24;118(2):42. doi: 10.1007/s10482-024-02050-z (PMC11668893; doi:10.1007/s10482-024-02050-z)
Supplement: Supplementary file 2 — OF4 Pseudomonas aeruginosa Mapped Reads [file 10482_2024_2050_MOESM2_ESM.xlsx]

## Sheet: Unfiltered_OF004
Novel antibiotic resistance profiles in bacteria isolated from Oil Fly larve Helaeomyia petrolei living in the La Brea Tar Pits. Durso, L.M., Shamimuzzaman, M.D., Dillard, B., Nickerson, K.W.
Determinants with 3 or fewer reads (conditionally formatted in red) were not considered in the analysis.
Antibiotic Resistance Ontology (ARO) Term	Mapped Reads	AMR Gene Family	Drug Class	Resistance Mechanism
kdpE	187	kdpDE	aminoglycoside antibiotic	antibiotic efflux
Pseudomonas aeruginosa emrE	1200	small multidrug resistance (SMR) antibiotic efflux pump	aminoglycoside antibiotic	antibiotic efflux
aadA5	248	ANT(3'')	aminoglycoside antibiotic	antibiotic inactivation
AAC(3)-IIb	152	AAC(3)	aminoglycoside antibiotic	antibiotic inactivation
APH(3')-IIb	629	APH(3')	aminoglycoside antibiotic	antibiotic inactivation
Salmonella enterica 16S rRNA (rrsD) mutation conferring resistance to spectinomycin	21	16s rRNA with mutation conferring resistance to aminoglycoside antibiotics	aminoglycoside antibiotic	antibiotic target alteration
Neisseria meningitidis 16S rRNA mutation conferring resistance to spectinomycin	858	16s rRNA with mutation conferring resistance to aminoglycoside antibiotics	aminoglycoside antibiotic	antibiotic target alteration
Escherichia coli 16S rRNA (rrsH) mutation conferring resistance to spectinomycin	1532	16s rRNA with mutation conferring resistance to aminoglycoside antibiotics	aminoglycoside antibiotic	antibiotic target alteration
Escherichia coli 16S rRNA (rrsC) mutation conferring resistance to kasugamicin	27	16s rRNA with mutation conferring resistance to aminoglycoside antibiotics	aminoglycoside antibiotic	antibiotic target alteration
Pasteurella multocida 16S rRNA mutation conferring resistance to spectinomycin	121	16s rRNA with mutation conferring resistance to aminoglycoside antibiotics	aminoglycoside antibiotic	antibiotic target alteration
Mycobacterium tuberculosis 23S rRNA mutation conferring resistance to capreomycin	43	23s rRNA with mutation conferring resistance to aminoglycoside antibiotics	aminoglycoside antibiotic	antibiotic target alteration
bcr-1	1231	major facilitator superfamily (MFS) antibiotic efflux pump	bicyclomycin-like antibiotic	antibiotic efflux
OXA-494	1	OXA beta-lactamase	carbapenem; cephalosporin; penam	antibiotic inactivation
OXA-50	603	OXA beta-lactamase	carbapenem; cephalosporin; penam	antibiotic inactivation
qacG	3060	small multidrug resistance (SMR) antibiotic efflux pump	disinfecting agents and antiseptics	antibiotic efflux
TriA	711	resistance-nodulation-cell division (RND) antibiotic efflux pump	disinfecting agents and antiseptics	antibiotic efflux
TriB	619	resistance-nodulation-cell division (RND) antibiotic efflux pump	disinfecting agents and antiseptics	antibiotic efflux
OpmH	1020	resistance-nodulation-cell division (RND) antibiotic efflux pump	disinfecting agents and antiseptics	antibiotic efflux
TriC	1936	resistance-nodulation-cell division (RND) antibiotic efflux pump	disinfecting agents and antiseptics	antibiotic efflux
qacJ	226	small multidrug resistance (SMR) antibiotic efflux pump	disinfecting agents and antiseptics	antibiotic efflux
Escherichia coli EF-Tu mutants conferring resistance to Pulvomycin	880	elfamycin resistant EF-Tu	elfamycin antibiotic	antibiotic target alteration
Pseudomonas aeruginosa gyrA conferring resistance to fluoroquinolones	2244	fluoroquinolone resistant gyrA	fluoroquinolone antibiotic	antibiotic target alteration
Pseudomonas aeruginosa parE conferring resistance to fluoroquinolones	1221	fluoroquinolone resistant parE	fluoroquinolone antibiotic	antibiotic target alteration
Pseudomonas aeruginosa gyrA and parC conferring resistance to fluoroquinolones	1584	fluoroquinolone resistant parC	fluoroquinolone antibiotic	antibiotic target alteration
Salmonella serovars gyrB conferring resistance to fluoroquinolones	452	fluoroquinolone resistant gyrB	fluoroquinolone antibiotic	antibiotic target alteration
PmpM	740	multidrug and toxic compound extrusion (MATE) transporter	fluoroquinolone antibiotic; aminoglycoside antibiotic; disinfecting agents and antiseptics	antibiotic efflux
YajC	174	resistance-nodulation-cell division (RND) antibiotic efflux pump	fluoroquinolone antibiotic; cephalosporin; glycylcycline; penam; tetracycline antibiotic; oxazolidinone antibiotic; glycopeptide antibiotic; rifamycin antibiotic; phenicol antibiotic; disinfecting agents and antiseptics	antibiotic efflux
Pseudomonas aeruginosa soxR	356	ATP-binding cassette (ABC) antibiotic efflux pump; major facilitator superfamily (MFS) antibiotic efflux pump; resistance-nodulation-cell division (RND) antibiotic efflux pump	fluoroquinolone antibiotic; cephalosporin; glycylcycline; penam; tetracycline antibiotic; rifamycin antibiotic; phenicol antibiotic; disinfecting agents and antiseptics	antibiotic target alteration; antibiotic efflux
MexT	528	resistance-nodulation-cell division (RND) antibiotic efflux pump	fluoroquinolone antibiotic; diaminopyrimidine antibiotic; phenicol antibiotic	antibiotic efflux
MvaT	217	resistance-nodulation-cell division (RND) antibiotic efflux pump	fluoroquinolone antibiotic; diaminopyrimidine antibiotic; phenicol antibiotic	antibiotic efflux
rsmA	161	resistance-nodulation-cell division (RND) antibiotic efflux pump	fluoroquinolone antibiotic; diaminopyrimidine antibiotic; phenicol antibiotic	antibiotic efflux
OprN	550	resistance-nodulation-cell division (RND) antibiotic efflux pump	fluoroquinolone antibiotic; diaminopyrimidine antibiotic; phenicol antibiotic	antibiotic efflux
MexE	607	resistance-nodulation-cell division (RND) antibiotic efflux pump	fluoroquinolone antibiotic; diaminopyrimidine antibiotic; phenicol antibiotic	antibiotic efflux
MexS	552	resistance-nodulation-cell division (RND) antibiotic efflux pump	fluoroquinolone antibiotic; diaminopyrimidine antibiotic; phenicol antibiotic	antibiotic efflux
adeF	4773	resistance-nodulation-cell division (RND) antibiotic efflux pump	fluoroquinolone antibiotic; tetracycline antibiotic	antibiotic efflux
MexH	524	resistance-nodulation-cell division (RND) antibiotic efflux pump	fluoroquinolone antibiotic; tetracycline antibiotic; disinfecting agents and antiseptics	antibiotic efflux
MexG	237	resistance-nodulation-cell division (RND) antibiotic efflux pump	fluoroquinolone antibiotic; tetracycline antibiotic; disinfecting agents and antiseptics	antibiotic efflux
OpmD	1087	resistance-nodulation-cell division (RND) antibiotic efflux pump	fluoroquinolone antibiotic; tetracycline antibiotic; disinfecting agents and antiseptics	antibiotic efflux
MexI	1545	resistance-nodulation-cell division (RND) antibiotic efflux pump	fluoroquinolone antibiotic; tetracycline antibiotic; disinfecting agents and antiseptics	antibiotic efflux
vanH gene in vanB cluster	643	vanH; glycopeptide resistance gene cluster	glycopeptide antibiotic	antibiotic target alteration
vanW gene in vanG cluster	622	vanW; glycopeptide resistance gene cluster	glycopeptide antibiotic	antibiotic target alteration
Escherichia coli 23S rRNA with mutation conferring resistance to clindamycin	26	23S rRNA with mutation conferring resistance to lincosamide antibiotics	lincosamide antibiotic	antibiotic target alteration
Brachyspira hyodysenteriae 23S rRNA with mutation conferring resistance to tylosin	73	23S rRNA with mutation conferring resistance to macrolide antibiotics	macrolide antibiotic	antibiotic target alteration
Moraxella catarrhalis 23S rRNA with mutation conferring resistance to macrolide antibiotics	1976	23S rRNA with mutation conferring resistance to macrolide antibiotics	macrolide antibiotic	antibiotic target alteration
Escherichia coli 23S rRNA with mutation conferring resistance to erythromycin and telithromycin	1886	23S rRNA with mutation conferring resistance to macrolide antibiotics	macrolide antibiotic	antibiotic target alteration
Neisseria gonorrhoeae 23S rRNA with mutation conferring resistance to azithromycin	288	23S rRNA with mutation conferring resistance to macrolide antibiotics	macrolide antibiotic	antibiotic target alteration
mexQ	2023	resistance-nodulation-cell division (RND) antibiotic efflux pump	macrolide antibiotic; carbapenem; tetracycline antibiotic; diaminopyrimidine antibiotic; phenicol antibiotic; disinfecting agents and antiseptics	antibiotic efflux
opmE	939	resistance-nodulation-cell division (RND) antibiotic efflux pump	macrolide antibiotic; carbapenem; tetracycline antibiotic; diaminopyrimidine antibiotic; phenicol antibiotic; disinfecting agents and antiseptics	antibiotic efflux
mexP	660	resistance-nodulation-cell division (RND) antibiotic efflux pump	macrolide antibiotic; carbapenem; tetracycline antibiotic; diaminopyrimidine antibiotic; phenicol antibiotic; disinfecting agents and antiseptics	antibiotic efflux
mexX	659	resistance-nodulation-cell division (RND) antibiotic efflux pump	macrolide antibiotic; fluoroquinolone antibiotic; aminoglycoside antibiotic; carbapenem; cephalosporin; cephamycin; penam; tetracycline antibiotic; phenicol antibiotic; disinfecting agents and antiseptics	antibiotic efflux
mexY	5	resistance-nodulation-cell division (RND) antibiotic efflux pump	macrolide antibiotic; fluoroquinolone antibiotic; aminoglycoside antibiotic; carbapenem; cephalosporin; cephamycin; penam; tetracycline antibiotic; phenicol antibiotic; disinfecting agents and antiseptics	antibiotic efflux
MexZ	600	resistance-nodulation-cell division (RND) antibiotic efflux pump	macrolide antibiotic; fluoroquinolone antibiotic; aminoglycoside antibiotic; carbapenem; cephalosporin; cephamycin; penam; tetracycline antibiotic; phenicol antibiotic; disinfecting agents and antiseptics	antibiotic efflux
Klebsiella pneumoniae KpnH	4	major facilitator superfamily (MFS) antibiotic efflux pump	macrolide antibiotic; fluoroquinolone antibiotic; aminoglycoside antibiotic; carbapenem; cephalosporin; penam; peptide antibiotic; penem	antibiotic efflux
MexD	1651	resistance-nodulation-cell division (RND) antibiotic efflux pump	macrolide antibiotic; fluoroquinolone antibiotic; aminoglycoside antibiotic; cephalosporin; penam; tetracycline antibiotic; aminocoumarin antibiotic; diaminopyrimidine antibiotic; phenicol antibiotic	antibiotic efflux
OprJ	709	resistance-nodulation-cell division (RND) antibiotic efflux pump	macrolide antibiotic; fluoroquinolone antibiotic; aminoglycoside antibiotic; cephalosporin; penam; tetracycline antibiotic; aminocoumarin antibiotic; diaminopyrimidine antibiotic; phenicol antibiotic	antibiotic efflux
MexC	557	resistance-nodulation-cell division (RND) antibiotic efflux pump	macrolide antibiotic; fluoroquinolone antibiotic; aminoglycoside antibiotic; cephalosporin; penam; tetracycline antibiotic; aminocoumarin antibiotic; diaminopyrimidine antibiotic; phenicol antibiotic	antibiotic efflux
Type A NfxB	2965	resistance-nodulation-cell division (RND) antibiotic efflux pump	macrolide antibiotic; fluoroquinolone antibiotic; cephalosporin; penam; tetracycline antibiotic; aminocoumarin antibiotic; diaminopyrimidine antibiotic; phenicol antibiotic	antibiotic efflux
OprM	2356	resistance-nodulation-cell division (RND) antibiotic efflux pump	macrolide antibiotic; fluoroquinolone antibiotic; monobactam; aminoglycoside antibiotic; carbapenem; cephalosporin; cephamycin; penam; tetracycline antibiotic; peptide antibiotic; aminocoumarin antibiotic; diaminopyrimidine antibiotic; sulfonamide antibiotic; phenicol antibiotic; penem; disinfecting agents and antiseptics	antibiotic efflux
Pseudomonas aeruginosa CpxR	390	resistance-nodulation-cell division (RND) antibiotic efflux pump	macrolide antibiotic; fluoroquinolone antibiotic; monobactam; aminoglycoside antibiotic; carbapenem; cephalosporin; cephamycin; penam; tetracycline antibiotic; peptide antibiotic; aminocoumarin antibiotic; diaminopyrimidine antibiotic; sulfonamide antibiotic; phenicol antibiotic; penem	antibiotic efflux
ParS	763	resistance-nodulation-cell division (RND) antibiotic efflux pump; Outer Membrane Porin (Opr)	macrolide antibiotic; fluoroquinolone antibiotic; monobactam; aminoglycoside antibiotic; carbapenem; cephalosporin; cephamycin; penam; tetracycline antibiotic; phenicol antibiotic; penem; disinfecting agents and antiseptics	antibiotic efflux; reduced permeability to antibiotic
ParR	406	resistance-nodulation-cell division (RND) antibiotic efflux pump; Outer Membrane Porin (Opr)	macrolide antibiotic; fluoroquinolone antibiotic; monobactam; aminoglycoside antibiotic; carbapenem; cephalosporin; cephamycin; penam; tetracycline antibiotic; phenicol antibiotic; penem; disinfecting agents and antiseptics	antibiotic efflux; reduced permeability to antibiotic
ArmR	137	resistance-nodulation-cell division (RND) antibiotic efflux pump	macrolide antibiotic; fluoroquinolone antibiotic; monobactam; carbapenem; cephalosporin; cephamycin; penam; tetracycline antibiotic; peptide antibiotic; aminocoumarin antibiotic; diaminopyrimidine antibiotic; sulfonamide antibiotic; phenicol antibiotic; penem	antibiotic efflux
MexB	2355	resistance-nodulation-cell division (RND) antibiotic efflux pump	macrolide antibiotic; fluoroquinolone antibiotic; monobactam; carbapenem; cephalosporin; cephamycin; penam; tetracycline antibiotic; peptide antibiotic; aminocoumarin antibiotic; diaminopyrimidine antibiotic; sulfonamide antibiotic; phenicol antibiotic; penem	antibiotic efflux
MexA	809	resistance-nodulation-cell division (RND) antibiotic efflux pump	macrolide antibiotic; fluoroquinolone antibiotic; monobactam; carbapenem; cephalosporin; cephamycin; penam; tetracycline antibiotic; peptide antibiotic; aminocoumarin antibiotic; diaminopyrimidine antibiotic; sulfonamide antibiotic; phenicol antibiotic; penem	antibiotic efflux
nalD	831	resistance-nodulation-cell division (RND) antibiotic efflux pump	macrolide antibiotic; fluoroquinolone antibiotic; monobactam; carbapenem; cephalosporin; cephamycin; penam; tetracycline antibiotic; peptide antibiotic; aminocoumarin antibiotic; diaminopyrimidine antibiotic; sulfonamide antibiotic; phenicol antibiotic; penem	antibiotic efflux
nalC	373	resistance-nodulation-cell division (RND) antibiotic efflux pump	macrolide antibiotic; fluoroquinolone antibiotic; monobactam; carbapenem; cephalosporin; cephamycin; penam; tetracycline antibiotic; peptide antibiotic; aminocoumarin antibiotic; diaminopyrimidine antibiotic; sulfonamide antibiotic; phenicol antibiotic; penem	antibiotic efflux
mexR	480	resistance-nodulation-cell division (RND) antibiotic efflux pump	macrolide antibiotic; fluoroquinolone antibiotic; monobactam; carbapenem; cephalosporin; cephamycin; penam; tetracycline antibiotic; peptide antibiotic; aminocoumarin antibiotic; diaminopyrimidine antibiotic; sulfonamide antibiotic; phenicol antibiotic; penem	antibiotic target alteration; antibiotic efflux
CRP	33	resistance-nodulation-cell division (RND) antibiotic efflux pump	macrolide antibiotic; fluoroquinolone antibiotic; penam	antibiotic efflux
MexW	2108	resistance-nodulation-cell division (RND) antibiotic efflux pump	macrolide antibiotic; fluoroquinolone antibiotic; tetracycline antibiotic; phenicol antibiotic; disinfecting agents and antiseptics	antibiotic efflux
MexV	616	resistance-nodulation-cell division (RND) antibiotic efflux pump	macrolide antibiotic; fluoroquinolone antibiotic; tetracycline antibiotic; phenicol antibiotic; disinfecting agents and antiseptics	antibiotic efflux
MuxC	1917	resistance-nodulation-cell division (RND) antibiotic efflux pump	macrolide antibiotic; monobactam; tetracycline antibiotic; aminocoumarin antibiotic	antibiotic efflux
OpmB	896	resistance-nodulation-cell division (RND) antibiotic efflux pump	macrolide antibiotic; monobactam; tetracycline antibiotic; aminocoumarin antibiotic	antibiotic efflux
MuxA	893	resistance-nodulation-cell division (RND) antibiotic efflux pump	macrolide antibiotic; monobactam; tetracycline antibiotic; aminocoumarin antibiotic	antibiotic efflux
MuxB	1823	resistance-nodulation-cell division (RND) antibiotic efflux pump	macrolide antibiotic; monobactam; tetracycline antibiotic; aminocoumarin antibiotic	antibiotic efflux
Pseudomonas mutant PhoQ conferring resistance to colistin	835	ATP-binding cassette (ABC) antibiotic efflux pump; pmr phosphoethanolamine transferase	macrolide antibiotic; peptide antibiotic	antibiotic target alteration; antibiotic efflux; resistance by absence
Pseudomonas mutant PhoP conferring resistance to colistin	458	ATP-binding cassette (ABC) antibiotic efflux pump; pmr phosphoethanolamine transferase	macrolide antibiotic; peptide antibiotic	antibiotic target alteration; antibiotic efflux; resistance by absence
MexK	1870	resistance-nodulation-cell division (RND) antibiotic efflux pump	macrolide antibiotic; tetracycline antibiotic; disinfecting agents and antiseptics	antibiotic efflux
MexL	421	resistance-nodulation-cell division (RND) antibiotic efflux pump	macrolide antibiotic; tetracycline antibiotic; disinfecting agents and antiseptics	antibiotic efflux
MexJ	538	resistance-nodulation-cell division (RND) antibiotic efflux pump	macrolide antibiotic; tetracycline antibiotic; disinfecting agents and antiseptics	antibiotic efflux
PDC-139	2	PDC beta-lactamase	monobactam; carbapenem; cephalosporin	antibiotic inactivation
PDC-405	2	PDC beta-lactamase	monobactam; carbapenem; cephalosporin	antibiotic inactivation
PDC-99	2	PDC beta-lactamase	monobactam; carbapenem; cephalosporin	antibiotic inactivation
PDC-97	127	PDC beta-lactamase	monobactam; carbapenem; cephalosporin	antibiotic inactivation
PDC-457	81	PDC beta-lactamase	monobactam; carbapenem; cephalosporin	antibiotic inactivation
PDC-12	2	PDC beta-lactamase	monobactam; carbapenem; cephalosporin	antibiotic inactivation
PDC-374	97	PDC beta-lactamase	monobactam; carbapenem; cephalosporin	antibiotic inactivation
PDC-120	615	PDC beta-lactamase	monobactam; carbapenem; cephalosporin	antibiotic inactivation
PDC-297	2	PDC beta-lactamase	monobactam; carbapenem; cephalosporin	antibiotic inactivation
PDC-114	2	PDC beta-lactamase	monobactam; carbapenem; cephalosporin	antibiotic inactivation
Pseudomonas aeruginosa oprD with mutation conferring resistance to imipenem	693	Outer Membrane Porin (Opr)	monobactam; carbapenem; cephalosporin; cephamycin; penam; penem	reduced permeability to antibiotic
Escherichia coli 23S rRNA with mutation conferring resistance to oxazolidinone antibiotics	244	23S rRNA with mutation conferring resistance to oxazolidinone antibiotics	oxazolidinone antibiotic	antibiotic target alteration
arnA	2000	pmr phosphoethanolamine transferase	peptide antibiotic	antibiotic target alteration
ArnT	1007	pmr phosphoethanolamine transferase	peptide antibiotic	antibiotic target alteration
cprR	418	pmr phosphoethanolamine transferase	peptide antibiotic	antibiotic target alteration; antibiotic efflux
basS	926	pmr phosphoethanolamine transferase	peptide antibiotic	antibiotic target alteration; antibiotic efflux
cprS	794	pmr phosphoethanolamine transferase	peptide antibiotic	antibiotic target alteration; antibiotic efflux
basR	796	pmr phosphoethanolamine transferase	peptide antibiotic	antibiotic target alteration; antibiotic efflux
mexN	1471	resistance-nodulation-cell division (RND) antibiotic efflux pump	phenicol antibiotic	antibiotic efflux
mexM	579	resistance-nodulation-cell division (RND) antibiotic efflux pump	phenicol antibiotic	antibiotic efflux
Pseudomonas aeruginosa catB7	933	chloramphenicol acetyltransferase (CAT)	phenicol antibiotic	antibiotic inactivation
FosA8	209	fosfomycin thiol transferase	phosphonic acid antibiotic	antibiotic inactivation
FosA	176	fosfomycin thiol transferase	phosphonic acid antibiotic	antibiotic inactivation
Escherichia coli GlpT with mutation conferring resistance to fosfomycin	333	antibiotic-resistant GlpT	phosphonic acid antibiotic	antibiotic target alteration
Bifidobacterium adolescentis rpoB mutants conferring resistance to rifampicin	96	rifamycin-resistant beta-subunit of RNA polymerase (rpoB)	rifamycin antibiotic	antibiotic target alteration; antibiotic target replacement
Escherichia coli rpoB mutants conferring resistance to rifampicin	488	rifamycin-resistant beta-subunit of RNA polymerase (rpoB)	rifamycin antibiotic	antibiotic target alteration; antibiotic target replacement

## Sheet: Filtered_OF004
Novel antibiotic resistance profiles in bacteria isolated from Oil Fly larve Helaeomyia petrolei living in the La Brea Tar Pits. Durso, L.M., Shamimuzzaman, M.D., Dillard, B., Nickerson, K.W.
Antibiotic Resistance Ontology (ARO) Term	Mapped Reads	AMR Gene Family	Drug Class	Resistance Mechanism
kdpE	187	kdpDE	aminoglycoside antibiotic	antibiotic efflux
Pseudomonas aeruginosa emrE	1200	small multidrug resistance (SMR) antibiotic efflux pump	aminoglycoside antibiotic	antibiotic efflux
aadA5	248	ANT(3'')	aminoglycoside antibiotic	antibiotic inactivation
AAC(3)-IIb	152	AAC(3)	aminoglycoside antibiotic	antibiotic inactivation
APH(3')-IIb	629	APH(3')	aminoglycoside antibiotic	antibiotic inactivation
Salmonella enterica 16S rRNA (rrsD) mutation conferring resistance to spectinomycin	21	16s rRNA with mutation conferring resistance to aminoglycoside antibiotics	aminoglycoside antibiotic	antibiotic target alteration
Neisseria meningitidis 16S rRNA mutation conferring resistance to spectinomycin	858	16s rRNA with mutation conferring resistance to aminoglycoside antibiotics	aminoglycoside antibiotic	antibiotic target alteration
Escherichia coli 16S rRNA (rrsH) mutation conferring resistance to spectinomycin	1532	16s rRNA with mutation conferring resistance to aminoglycoside antibiotics	aminoglycoside antibiotic	antibiotic target alteration
Escherichia coli 16S rRNA (rrsC) mutation conferring resistance to kasugamicin	27	16s rRNA with mutation conferring resistance to aminoglycoside antibiotics	aminoglycoside antibiotic	antibiotic target alteration
Pasteurella multocida 16S rRNA mutation conferring resistance to spectinomycin	121	16s rRNA with mutation conferring resistance to aminoglycoside antibiotics	aminoglycoside antibiotic	antibiotic target alteration
Mycobacterium tuberculosis 23S rRNA mutation conferring resistance to capreomycin	43	23s rRNA with mutation conferring resistance to aminoglycoside antibiotics	aminoglycoside antibiotic	antibiotic target alteration
bcr-1	1231	major facilitator superfamily (MFS) antibiotic efflux pump	bicyclomycin-like antibiotic	antibiotic efflux
OXA-50	603	OXA beta-lactamase	carbapenem; cephalosporin; penam	antibiotic inactivation
qacG	3060	small multidrug resistance (SMR) antibiotic efflux pump	disinfecting agents and antiseptics	antibiotic efflux
TriA	711	resistance-nodulation-cell division (RND) antibiotic efflux pump	disinfecting agents and antiseptics	antibiotic efflux
TriB	619	resistance-nodulation-cell division (RND) antibiotic efflux pump	disinfecting agents and antiseptics	antibiotic efflux
OpmH	1020	resistance-nodulation-cell division (RND) antibiotic efflux pump	disinfecting agents and antiseptics	antibiotic efflux
TriC	1936	resistance-nodulation-cell division (RND) antibiotic efflux pump	disinfecting agents and antiseptics	antibiotic efflux
qacJ	226	small multidrug resistance (SMR) antibiotic efflux pump	disinfecting agents and antiseptics	antibiotic efflux
Escherichia coli EF-Tu mutants conferring resistance to Pulvomycin	880	elfamycin resistant EF-Tu	elfamycin antibiotic	antibiotic target alteration
Pseudomonas aeruginosa gyrA conferring resistance to fluoroquinolones	2244	fluoroquinolone resistant gyrA	fluoroquinolone antibiotic	antibiotic target alteration
Pseudomonas aeruginosa parE conferring resistance to fluoroquinolones	1221	fluoroquinolone resistant parE	fluoroquinolone antibiotic	antibiotic target alteration
Pseudomonas aeruginosa gyrA and parC conferring resistance to fluoroquinolones	1584	fluoroquinolone resistant parC	fluoroquinolone antibiotic	antibiotic target alteration
Salmonella serovars gyrB conferring resistance to fluoroquinolones	452	fluoroquinolone resistant gyrB	fluoroquinolone antibiotic	antibiotic target alteration
PmpM	740	multidrug and toxic compound extrusion (MATE) transporter	fluoroquinolone antibiotic; aminoglycoside antibiotic; disinfecting agents and antiseptics	antibiotic efflux
YajC	174	resistance-nodulation-cell division (RND) antibiotic efflux pump	fluoroquinolone antibiotic; cephalosporin; glycylcycline; penam; tetracycline antibiotic; oxazolidinone antibiotic; glycopeptide antibiotic; rifamycin antibiotic; phenicol antibiotic; disinfecting agents and antiseptics	antibiotic efflux
Pseudomonas aeruginosa soxR	356	ATP-binding cassette (ABC) antibiotic efflux pump; major facilitator superfamily (MFS) antibiotic efflux pump; resistance-nodulation-cell division (RND) antibiotic efflux pump	fluoroquinolone antibiotic; cephalosporin; glycylcycline; penam; tetracycline antibiotic; rifamycin antibiotic; phenicol antibiotic; disinfecting agents and antiseptics	antibiotic target alteration; antibiotic efflux
MexT	528	resistance-nodulation-cell division (RND) antibiotic efflux pump	fluoroquinolone antibiotic; diaminopyrimidine antibiotic; phenicol antibiotic	antibiotic efflux
MvaT	217	resistance-nodulation-cell division (RND) antibiotic efflux pump	fluoroquinolone antibiotic; diaminopyrimidine antibiotic; phenicol antibiotic	antibiotic efflux
rsmA	161	resistance-nodulation-cell division (RND) antibiotic efflux pump	fluoroquinolone antibiotic; diaminopyrimidine antibiotic; phenicol antibiotic	antibiotic efflux
OprN	550	resistance-nodulation-cell division (RND) antibiotic efflux pump	fluoroquinolone antibiotic; diaminopyrimidine antibiotic; phenicol antibiotic	antibiotic efflux
MexE	607	resistance-nodulation-cell division (RND) antibiotic efflux pump	fluoroquinolone antibiotic; diaminopyrimidine antibiotic; phenicol antibiotic	antibiotic efflux
MexS	552	resistance-nodulation-cell division (RND) antibiotic efflux pump	fluoroquinolone antibiotic; diaminopyrimidine antibiotic; phenicol antibiotic	antibiotic efflux
adeF	4773	resistance-nodulation-cell division (RND) antibiotic efflux pump	fluoroquinolone antibiotic; tetracycline antibiotic	antibiotic efflux
MexH	524	resistance-nodulation-cell division (RND) antibiotic efflux pump	fluoroquinolone antibiotic; tetracycline antibiotic; disinfecting agents and antiseptics	antibiotic efflux
MexG	237	resistance-nodulation-cell division (RND) antibiotic efflux pump	fluoroquinolone antibiotic; tetracycline antibiotic; disinfecting agents and antiseptics	antibiotic efflux
OpmD	1087	resistance-nodulation-cell division (RND) antibiotic efflux pump	fluoroquinolone antibiotic; tetracycline antibiotic; disinfecting agents and antiseptics	antibiotic efflux
MexI	1545	resistance-nodulation-cell division (RND) antibiotic efflux pump	fluoroquinolone antibiotic; tetracycline antibiotic; disinfecting agents and antiseptics	antibiotic efflux
vanH gene in vanB cluster	643	vanH; glycopeptide resistance gene cluster	glycopeptide antibiotic	antibiotic target alteration
vanW gene in vanG cluster	622	vanW; glycopeptide resistance gene cluster	glycopeptide antibiotic	antibiotic target alteration
Escherichia coli 23S rRNA with mutation conferring resistance to clindamycin	26	23S rRNA with mutation conferring resistance to lincosamide antibiotics	lincosamide antibiotic	antibiotic target alteration
Brachyspira hyodysenteriae 23S rRNA with mutation conferring resistance to tylosin	73	23S rRNA with mutation conferring resistance to macrolide antibiotics	macrolide antibiotic	antibiotic target alteration
Moraxella catarrhalis 23S rRNA with mutation conferring resistance to macrolide antibiotics	1976	23S rRNA with mutation conferring resistance to macrolide antibiotics	macrolide antibiotic	antibiotic target alteration
Escherichia coli 23S rRNA with mutation conferring resistance to erythromycin and telithromycin	1886	23S rRNA with mutation conferring resistance to macrolide antibiotics	macrolide antibiotic	antibiotic target alteration
Neisseria gonorrhoeae 23S rRNA with mutation conferring resistance to azithromycin	288	23S rRNA with mutation conferring resistance to macrolide antibiotics	macrolide antibiotic	antibiotic target alteration
mexQ	2023	resistance-nodulation-cell division (RND) antibiotic efflux pump	macrolide antibiotic; carbapenem; tetracycline antibiotic; diaminopyrimidine antibiotic; phenicol antibiotic; disinfecting agents and antiseptics	antibiotic efflux
opmE	939	resistance-nodulation-cell division (RND) antibiotic efflux pump	macrolide antibiotic; carbapenem; tetracycline antibiotic; diaminopyrimidine antibiotic; phenicol antibiotic; disinfecting agents and antiseptics	antibiotic efflux
mexP	660	resistance-nodulation-cell division (RND) antibiotic efflux pump	macrolide antibiotic; carbapenem; tetracycline antibiotic; diaminopyrimidine antibiotic; phenicol antibiotic; disinfecting agents and antiseptics	antibiotic efflux
mexX	659	resistance-nodulation-cell division (RND) antibiotic efflux pump	macrolide antibiotic; fluoroquinolone antibiotic; aminoglycoside antibiotic; carbapenem; cephalosporin; cephamycin; penam; tetracycline antibiotic; phenicol antibiotic; disinfecting agents and antiseptics	antibiotic efflux
mexY	5	resistance-nodulation-cell division (RND) antibiotic efflux pump	macrolide antibiotic; fluoroquinolone antibiotic; aminoglycoside antibiotic; carbapenem; cephalosporin; cephamycin; penam; tetracycline antibiotic; phenicol antibiotic; disinfecting agents and antiseptics	antibiotic efflux
MexZ	600	resistance-nodulation-cell division (RND) antibiotic efflux pump	macrolide antibiotic; fluoroquinolone antibiotic; aminoglycoside antibiotic; carbapenem; cephalosporin; cephamycin; penam; tetracycline antibiotic; phenicol antibiotic; disinfecting agents and antiseptics	antibiotic efflux
Klebsiella pneumoniae KpnH	4	major facilitator superfamily (MFS) antibiotic efflux pump	macrolide antibiotic; fluoroquinolone antibiotic; aminoglycoside antibiotic; carbapenem; cephalosporin; penam; peptide antibiotic; penem	antibiotic efflux
MexD	1651	resistance-nodulation-cell division (RND) antibiotic efflux pump	macrolide antibiotic; fluoroquinolone antibiotic; aminoglycoside antibiotic; cephalosporin; penam; tetracycline antibiotic; aminocoumarin antibiotic; diaminopyrimidine antibiotic; phenicol antibiotic	antibiotic efflux
OprJ	709	resistance-nodulation-cell division (RND) antibiotic efflux pump	macrolide antibiotic; fluoroquinolone antibiotic; aminoglycoside antibiotic; cephalosporin; penam; tetracycline antibiotic; aminocoumarin antibiotic; diaminopyrimidine antibiotic; phenicol antibiotic	antibiotic efflux
MexC	557	resistance-nodulation-cell division (RND) antibiotic efflux pump	macrolide antibiotic; fluoroquinolone antibiotic; aminoglycoside antibiotic; cephalosporin; penam; tetracycline antibiotic; aminocoumarin antibiotic; diaminopyrimidine antibiotic; phenicol antibiotic	antibiotic efflux
Type A NfxB	2965	resistance-nodulation-cell division (RND) antibiotic efflux pump	macrolide antibiotic; fluoroquinolone antibiotic; cephalosporin; penam; tetracycline antibiotic; aminocoumarin antibiotic; diaminopyrimidine antibiotic; phenicol antibiotic	antibiotic efflux
OprM	2356	resistance-nodulation-cell division (RND) antibiotic efflux pump	macrolide antibiotic; fluoroquinolone antibiotic; monobactam; aminoglycoside antibiotic; carbapenem; cephalosporin; cephamycin; penam; tetracycline antibiotic; peptide antibiotic; aminocoumarin antibiotic; diaminopyrimidine antibiotic; sulfonamide antibiotic; phenicol antibiotic; penem; disinfecting agents and antiseptics	antibiotic efflux
Pseudomonas aeruginosa CpxR	390	resistance-nodulation-cell division (RND) antibiotic efflux pump	macrolide antibiotic; fluoroquinolone antibiotic; monobactam; aminoglycoside antibiotic; carbapenem; cephalosporin; cephamycin; penam; tetracycline antibiotic; peptide antibiotic; aminocoumarin antibiotic; diaminopyrimidine antibiotic; sulfonamide antibiotic; phenicol antibiotic; penem	antibiotic efflux
ParS	763	resistance-nodulation-cell division (RND) antibiotic efflux pump; Outer Membrane Porin (Opr)	macrolide antibiotic; fluoroquinolone antibiotic; monobactam; aminoglycoside antibiotic; carbapenem; cephalosporin; cephamycin; penam; tetracycline antibiotic; phenicol antibiotic; penem; disinfecting agents and antiseptics	antibiotic efflux; reduced permeability to antibiotic
ParR	406	resistance-nodulation-cell division (RND) antibiotic efflux pump; Outer Membrane Porin (Opr)	macrolide antibiotic; fluoroquinolone antibiotic; monobactam; aminoglycoside antibiotic; carbapenem; cephalosporin; cephamycin; penam; tetracycline antibiotic; phenicol antibiotic; penem; disinfecting agents and antiseptics	antibiotic efflux; reduced permeability to antibiotic
ArmR	137	resistance-nodulation-cell division (RND) antibiotic efflux pump	macrolide antibiotic; fluoroquinolone antibiotic; monobactam; carbapenem; cephalosporin; cephamycin; penam; tetracycline antibiotic; peptide antibiotic; aminocoumarin antibiotic; diaminopyrimidine antibiotic; sulfonamide antibiotic; phenicol antibiotic; penem	antibiotic efflux
MexB	2355	resistance-nodulation-cell division (RND) antibiotic efflux pump	macrolide antibiotic; fluoroquinolone antibiotic; monobactam; carbapenem; cephalosporin; cephamycin; penam; tetracycline antibiotic; peptide antibiotic; aminocoumarin antibiotic; diaminopyrimidine antibiotic; sulfonamide antibiotic; phenicol antibiotic; penem	antibiotic efflux
MexA	809	resistance-nodulation-cell division (RND) antibiotic efflux pump	macrolide antibiotic; fluoroquinolone antibiotic; monobactam; carbapenem; cephalosporin; cephamycin; penam; tetracycline antibiotic; peptide antibiotic; aminocoumarin antibiotic; diaminopyrimidine antibiotic; sulfonamide antibiotic; phenicol antibiotic; penem	antibiotic efflux
nalD	831	resistance-nodulation-cell division (RND) antibiotic efflux pump	macrolide antibiotic; fluoroquinolone antibiotic; monobactam; carbapenem; cephalosporin; cephamycin; penam; tetracycline antibiotic; peptide antibiotic; aminocoumarin antibiotic; diaminopyrimidine antibiotic; sulfonamide antibiotic; phenicol antibiotic; penem	antibiotic efflux
nalC	373	resistance-nodulation-cell division (RND) antibiotic efflux pump	macrolide antibiotic; fluoroquinolone antibiotic; monobactam; carbapenem; cephalosporin; cephamycin; penam; tetracycline antibiotic; peptide antibiotic; aminocoumarin antibiotic; diaminopyrimidine antibiotic; sulfonamide antibiotic; phenicol antibiotic; penem	antibiotic efflux
mexR	480	resistance-nodulation-cell division (RND) antibiotic efflux pump	macrolide antibiotic; fluoroquinolone antibiotic; monobactam; carbapenem; cephalosporin; cephamycin; penam; tetracycline antibiotic; peptide antibiotic; aminocoumarin antibiotic; diaminopyrimidine antibiotic; sulfonamide antibiotic; phenicol antibiotic; penem	antibiotic target alteration; antibiotic efflux
CRP	33	resistance-nodulation-cell division (RND) antibiotic efflux pump	macrolide antibiotic; fluoroquinolone antibiotic; penam	antibiotic efflux
MexW	2108	resistance-nodulation-cell division (RND) antibiotic efflux pump	macrolide antibiotic; fluoroquinolone antibiotic; tetracycline antibiotic; phenicol antibiotic; disinfecting agents and antiseptics	antibiotic efflux
MexV	616	resistance-nodulation-cell division (RND) antibiotic efflux pump	macrolide antibiotic; fluoroquinolone antibiotic; tetracycline antibiotic; phenicol antibiotic; disinfecting agents and antiseptics	antibiotic efflux
MuxC	1917	resistance-nodulation-cell division (RND) antibiotic efflux pump	macrolide antibiotic; monobactam; tetracycline antibiotic; aminocoumarin antibiotic	antibiotic efflux
OpmB	896	resistance-nodulation-cell division (RND) antibiotic efflux pump	macrolide antibiotic; monobactam; tetracycline antibiotic; aminocoumarin antibiotic	antibiotic efflux
MuxA	893	resistance-nodulation-cell division (RND) antibiotic efflux pump	macrolide antibiotic; monobactam; tetracycline antibiotic; aminocoumarin antibiotic	antibiotic efflux
MuxB	1823	resistance-nodulation-cell division (RND) antibiotic efflux pump	macrolide antibiotic; monobactam; tetracycline antibiotic; aminocoumarin antibiotic	antibiotic efflux
Pseudomonas mutant PhoQ conferring resistance to colistin	835	ATP-binding cassette (ABC) antibiotic efflux pump; pmr phosphoethanolamine transferase	macrolide antibiotic; peptide antibiotic	antibiotic target alteration; antibiotic efflux; resistance by absence
Pseudomonas mutant PhoP conferring resistance to colistin	458	ATP-binding cassette (ABC) antibiotic efflux pump; pmr phosphoethanolamine transferase	macrolide antibiotic; peptide antibiotic	antibiotic target alteration; antibiotic efflux; resistance by absence
MexK	1870	resistance-nodulation-cell division (RND) antibiotic efflux pump	macrolide antibiotic; tetracycline antibiotic; disinfecting agents and antiseptics	antibiotic efflux
MexL	421	resistance-nodulation-cell division (RND) antibiotic efflux pump	macrolide antibiotic; tetracycline antibiotic; disinfecting agents and antiseptics	antibiotic efflux
MexJ	538	resistance-nodulation-cell division (RND) antibiotic efflux pump	macrolide antibiotic; tetracycline antibiotic; disinfecting agents and antiseptics	antibiotic efflux
PDC-97	127	PDC beta-lactamase	monobactam; carbapenem; cephalosporin	antibiotic inactivation
PDC-457	81	PDC beta-lactamase	monobactam; carbapenem; cephalosporin	antibiotic inactivation
PDC-374	97	PDC beta-lactamase	monobactam; carbapenem; cephalosporin	antibiotic inactivation
PDC-120	615	PDC beta-lactamase	monobactam; carbapenem; cephalosporin	antibiotic inactivation
Pseudomonas aeruginosa oprD with mutation conferring resistance to imipenem	693	Outer Membrane Porin (Opr)	monobactam; carbapenem; cephalosporin; cephamycin; penam; penem	reduced permeability to antibiotic
Escherichia coli 23S rRNA with mutation conferring resistance to oxazolidinone antibiotics	244	23S rRNA with mutation conferring resistance to oxazolidinone antibiotics	oxazolidinone antibiotic	antibiotic target alteration
arnA	2000	pmr phosphoethanolamine transferase	peptide antibiotic	antibiotic target alteration
ArnT	1007	pmr phosphoethanolamine transferase	peptide antibiotic	antibiotic target alteration
cprR	418	pmr phosphoethanolamine transferase	peptide antibiotic	antibiotic target alteration; antibiotic efflux
basS	926	pmr phosphoethanolamine transferase	peptide antibiotic	antibiotic target alteration; antibiotic efflux
cprS	794	pmr phosphoethanolamine transferase	peptide antibiotic	antibiotic target alteration; antibiotic efflux
basR	796	pmr phosphoethanolamine transferase	peptide antibiotic	antibiotic target alteration; antibiotic efflux
mexN	1471	resistance-nodulation-cell division (RND) antibiotic efflux pump	phenicol antibiotic	antibiotic efflux
mexM	579	resistance-nodulation-cell division (RND) antibiotic efflux pump	phenicol antibiotic	antibiotic efflux
Pseudomonas aeruginosa catB7	933	chloramphenicol acetyltransferase (CAT)	phenicol antibiotic	antibiotic inactivation
FosA8	209	fosfomycin thiol transferase	phosphonic acid antibiotic	antibiotic inactivation
FosA	176	fosfomycin thiol transferase	phosphonic acid antibiotic	antibiotic inactivation
Escherichia coli GlpT with mutation conferring resistance to fosfomycin	333	antibiotic-resistant GlpT	phosphonic acid antibiotic	antibiotic target alteration
Bifidobacterium adolescentis rpoB mutants conferring resistance to rifampicin	96	rifamycin-resistant beta-subunit of RNA polymerase (rpoB)	rifamycin antibiotic	antibiotic target alteration; antibiotic target replacement
Escherichia coli rpoB mutants conferring resistance to rifampicin	488	rifamycin-resistant beta-subunit of RNA polymerase (rpoB)	rifamycin antibiotic	antibiotic target alteration; antibiotic target replacement
