# Supplementary material for: Novel antibiotic resistance profiles in bacteria isolated from oil fly larvae Helaeomyia petrolei living in the La Brea Tar Pits
Source: Antonie Van Leeuwenhoek. 2024 Dec 24;118(2):42. doi: 10.1007/s10482-024-02050-z (PMC11668893; doi:10.1007/s10482-024-02050-z)
Supplement: Supplementary file 3 — OF5 Providencia vermicola 1 Mapped Reads [file 10482_2024_2050_MOESM3_ESM.xlsx]

## Sheet: Unfiltered_OF005
Novel antibiotic resistance profiles in bacteria isolated from Oil Fly larve Helaeomyia petrolei living in the La Brea Tar Pits. Durso, L.M., Shamimuzzaman, M.D., Dillard, B., Nickerson, K.W.
Determinants with 3 or fewer reads (conditionally formatted in red) were not considered in the analysis. There were two P. vermicola in the study. This is P. vermicola #1
Antibiotic Resistance Ontology (ARO) Term	Mapped Reads	AMR Gene Family	Drug Class	Resistance Mechanism
mdtB	152	resistance-nodulation-cell division (RND) antibiotic efflux pump	aminocoumarin antibiotic	antibiotic efflux
Pasteurella multocida 16S rRNA mutation conferring resistance to spectinomycin	296	16s rRNA with mutation conferring resistance to aminoglycoside antibiotics	aminoglycoside antibiotic	antibiotic target alteration
Salmonella enterica 16S rRNA (rrsD) mutation conferring resistance to spectinomycin	960	16s rRNA with mutation conferring resistance to aminoglycoside antibiotics	aminoglycoside antibiotic	antibiotic target alteration
Escherichia coli 16S rRNA (rrsH) mutation conferring resistance to spectinomycin	86	16s rRNA with mutation conferring resistance to aminoglycoside antibiotics	aminoglycoside antibiotic	antibiotic target alteration
Chlamydomonas reinhardtii 16S rRNA (rrnS) mutation conferring resistance to streptomycin	18	16s rRNA with mutation conferring resistance to aminoglycoside antibiotics	aminoglycoside antibiotic	antibiotic target alteration
kdpE	130	kdpDE	aminoglycoside antibiotic	antibiotic efflux
aadA5	249	ANT(3'')	aminoglycoside antibiotic	antibiotic inactivation
APH(6)-Id	55	APH(6)	aminoglycoside antibiotic	antibiotic inactivation
Escherichia coli 16S rRNA (rrsC) mutation conferring resistance to kasugamicin	612	16s rRNA with mutation conferring resistance to aminoglycoside antibiotics	aminoglycoside antibiotic	antibiotic target alteration
Neisseria meningitidis 16S rRNA mutation conferring resistance to spectinomycin	7	16s rRNA with mutation conferring resistance to aminoglycoside antibiotics	aminoglycoside antibiotic	antibiotic target alteration
OXA-465	8	OXA beta-lactamase	carbapenem; cephalosporin; penam	antibiotic inactivation
CTX-M-1	1	CTX-M beta-lactamase	cephalosporin	antibiotic inactivation
Haemophilus influenzae PBP3 conferring resistance to beta-lactam antibiotics	1338	Penicillin-binding protein mutations conferring resistance to beta-lactam antibiotics	cephalosporin; cephamycin; penam	antibiotic target alteration
BcIII	2	class A Bacillus cereus Bc beta-lactamase	cephalosporin; penem	antibiotic inactivation
qacG	836	small multidrug resistance (SMR) antibiotic efflux pump	disinfecting agents and antiseptics	antibiotic efflux
qacJ	395	small multidrug resistance (SMR) antibiotic efflux pump	disinfecting agents and antiseptics	antibiotic efflux
Salmonella enterica gyrA with mutation conferring resistance to triclosan	1	triclosan resistant gyrA	disinfecting agents and antiseptics	antibiotic target alteration
Escherichia coli EF-Tu mutants conferring resistance to Pulvomycin	1784	elfamycin resistant EF-Tu	elfamycin antibiotic	antibiotic target alteration
Salmonella serovars parE conferring resistance to fluoroquinolones	118	fluoroquinolone resistant parE	fluoroquinolone antibiotic	antibiotic target alteration
Haemophilus parainfluenzae gyrA conferring resistance to fluoroquinolones	122	fluoroquinolone resistant gyrA	fluoroquinolone antibiotic	antibiotic target alteration
Escherichia coli parC conferring resistance to fluoroquinolones	294	fluoroquinolone resistant parC	fluoroquinolone antibiotic	antibiotic target alteration
Escherichia coli gyrA conferring resistance to fluoroquinolones	276	fluoroquinolone resistant gyrA	fluoroquinolone antibiotic	antibiotic target alteration
Salmonella enterica gyrA conferring resistance to fluoroquinolones	181	fluoroquinolone resistant gyrA	fluoroquinolone antibiotic	antibiotic target alteration
Escherichia coli parE conferring resistance to fluoroquinolones	115	fluoroquinolone resistant parE	fluoroquinolone antibiotic	antibiotic target alteration
Salmonella serovars gyrB conferring resistance to fluoroquinolones	1795	fluoroquinolone resistant gyrB	fluoroquinolone antibiotic	antibiotic target alteration
rsmA	180	resistance-nodulation-cell division (RND) antibiotic efflux pump	fluoroquinolone antibiotic; diaminopyrimidine antibiotic; phenicol antibiotic	antibiotic efflux
Serratia marcescens Omp1	134	General Bacterial Porin with reduced permeability to beta-lactams	fluoroquinolone antibiotic; monobactam; carbapenem; cephalosporin; cephamycin; penam; tetracycline antibiotic; phenicol antibiotic; penem	reduced permeability to antibiotic; resistance by absence
adeF	2837	resistance-nodulation-cell division (RND) antibiotic efflux pump	fluoroquinolone antibiotic; tetracycline antibiotic	antibiotic efflux
vanS gene in vanN cluster	1	vanS; glycopeptide resistance gene cluster	glycopeptide antibiotic	antibiotic target alteration
vanT gene in vanG cluster	835	glycopeptide resistance gene cluster; vanT	glycopeptide antibiotic	antibiotic target alteration
vanX gene in vanB cluster	2	vanX; glycopeptide resistance gene cluster	glycopeptide antibiotic	antibiotic target alteration
vanG	926	glycopeptide resistance gene cluster; Van ligase	glycopeptide antibiotic	antibiotic target alteration
vanW gene in vanG cluster	537	vanW; glycopeptide resistance gene cluster	glycopeptide antibiotic	antibiotic target alteration
vanW gene in vanB cluster	21	vanW; glycopeptide resistance gene cluster	glycopeptide antibiotic	antibiotic target alteration
Escherichia coli 23S rRNA with mutation conferring resistance to clindamycin	1714	23S rRNA with mutation conferring resistance to lincosamide antibiotics	lincosamide antibiotic	antibiotic target alteration
Moraxella catarrhalis 23S rRNA with mutation conferring resistance to macrolide antibiotics	297	23S rRNA with mutation conferring resistance to macrolide antibiotics	macrolide antibiotic	antibiotic target alteration
Escherichia coli 23S rRNA with mutation conferring resistance to erythromycin and telithromycin	1805	23S rRNA with mutation conferring resistance to macrolide antibiotics	macrolide antibiotic	antibiotic target alteration
Neisseria gonorrhoeae 23S rRNA with mutation conferring resistance to azithromycin	1	23S rRNA with mutation conferring resistance to macrolide antibiotics	macrolide antibiotic	antibiotic target alteration
Klebsiella pneumoniae KpnF	343	small multidrug resistance (SMR) antibiotic efflux pump	macrolide antibiotic; aminoglycoside antibiotic; cephalosporin; tetracycline antibiotic; peptide antibiotic; rifamycin antibiotic; disinfecting agents and antiseptics	antibiotic efflux
Klebsiella pneumoniae KpnH	1078	major facilitator superfamily (MFS) antibiotic efflux pump	macrolide antibiotic; fluoroquinolone antibiotic; aminoglycoside antibiotic; carbapenem; cephalosporin; penam; peptide antibiotic; penem	antibiotic efflux
H-NS	60	major facilitator superfamily (MFS) antibiotic efflux pump; resistance-nodulation-cell division (RND) antibiotic efflux pump	macrolide antibiotic; fluoroquinolone antibiotic; cephalosporin; cephamycin; penam; tetracycline antibiotic	antibiotic efflux
CRP	561	resistance-nodulation-cell division (RND) antibiotic efflux pump	macrolide antibiotic; fluoroquinolone antibiotic; penam	antibiotic efflux
msbA	2	ATP-binding cassette (ABC) antibiotic efflux pump	nitroimidazole antibiotic	antibiotic efflux
Escherichia coli 23S rRNA with mutation conferring resistance to oxazolidinone antibiotics	34	23S rRNA with mutation conferring resistance to oxazolidinone antibiotics	oxazolidinone antibiotic	antibiotic target alteration
Staphylococcus aureus rpoC conferring resistance to daptomycin	113	daptomycin-resistant beta prime subunit of RNA polymerase (rpoC)	peptide antibiotic	antibiotic target alteration
PmrF	76	pmr phosphoethanolamine transferase	peptide antibiotic	antibiotic target alteration
OmpA	4	General Bacterial Porin with reduced permeability to peptide antibiotics	peptide antibiotic	reduced permeability to antibiotic
ArnT	2655	pmr phosphoethanolamine transferase	peptide antibiotic	antibiotic target alteration
FosB	13	fosfomycin thiol transferase	phosphonic acid antibiotic	antibiotic inactivation
FosXCC	1	fosfomycin thiol transferase	phosphonic acid antibiotic	antibiotic inactivation
FosA8	214	fosfomycin thiol transferase	phosphonic acid antibiotic	antibiotic inactivation
Escherichia coli GlpT with mutation conferring resistance to fosfomycin	250	antibiotic-resistant GlpT	phosphonic acid antibiotic	antibiotic target alteration
Escherichia coli rpoB mutants conferring resistance to rifampicin	1992	rifamycin-resistant beta-subunit of RNA polymerase (rpoB)	rifamycin antibiotic	antibiotic target alteration; antibiotic target replacement
Bacillus subtilis rpoB mutants conferring resistance to rifampin	19	rifamycin-resistant beta-subunit of RNA polymerase (rpoB)	rifamycin antibiotic	antibiotic target alteration; antibiotic target replacement
rpsJ	33	tetracycline-resistant ribosomal protection protein	tetracycline antibiotic	antibiotic target protection
emrK	2	major facilitator superfamily (MFS) antibiotic efflux pump	tetracycline antibiotic	antibiotic efflux
tet(M)	138	tetracycline-resistant ribosomal protection protein	tetracycline antibiotic	antibiotic target protection
tet(59)	890	major facilitator superfamily (MFS) antibiotic efflux pump	tetracycline antibiotic	antibiotic efflux

## Sheet: Filtered_OF005
Novel antibiotic resistance profiles in bacteria isolated from Oil Fly larve Helaeomyia petrolei living in the La Brea Tar Pits. Durso, L.M., Shamimuzzaman, M.D., Dillard, B., Nickerson, K.W.
There were two P. vermicola in the study. This is P. vermicola #1.
Antibiotic Resistance Ontology (ARO) Term	Mapped Reads	AMR Gene Family	Drug Class	Resistance Mechanism
mdtB	152	resistance-nodulation-cell division (RND) antibiotic efflux pump	aminocoumarin antibiotic	antibiotic efflux
Pasteurella multocida 16S rRNA mutation conferring resistance to spectinomycin	296	16s rRNA with mutation conferring resistance to aminoglycoside antibiotics	aminoglycoside antibiotic	antibiotic target alteration
Salmonella enterica 16S rRNA (rrsD) mutation conferring resistance to spectinomycin	960	16s rRNA with mutation conferring resistance to aminoglycoside antibiotics	aminoglycoside antibiotic	antibiotic target alteration
Escherichia coli 16S rRNA (rrsH) mutation conferring resistance to spectinomycin	86	16s rRNA with mutation conferring resistance to aminoglycoside antibiotics	aminoglycoside antibiotic	antibiotic target alteration
Chlamydomonas reinhardtii 16S rRNA (rrnS) mutation conferring resistance to streptomycin	18	16s rRNA with mutation conferring resistance to aminoglycoside antibiotics	aminoglycoside antibiotic	antibiotic target alteration
kdpE	130	kdpDE	aminoglycoside antibiotic	antibiotic efflux
aadA5	249	ANT(3'')	aminoglycoside antibiotic	antibiotic inactivation
APH(6)-Id	55	APH(6)	aminoglycoside antibiotic	antibiotic inactivation
Escherichia coli 16S rRNA (rrsC) mutation conferring resistance to kasugamicin	612	16s rRNA with mutation conferring resistance to aminoglycoside antibiotics	aminoglycoside antibiotic	antibiotic target alteration
Neisseria meningitidis 16S rRNA mutation conferring resistance to spectinomycin	7	16s rRNA with mutation conferring resistance to aminoglycoside antibiotics	aminoglycoside antibiotic	antibiotic target alteration
OXA-465	8	OXA beta-lactamase	carbapenem; cephalosporin; penam	antibiotic inactivation
Haemophilus influenzae PBP3 conferring resistance to beta-lactam antibiotics	1338	Penicillin-binding protein mutations conferring resistance to beta-lactam antibiotics	cephalosporin; cephamycin; penam	antibiotic target alteration
qacG	836	small multidrug resistance (SMR) antibiotic efflux pump	disinfecting agents and antiseptics	antibiotic efflux
qacJ	395	small multidrug resistance (SMR) antibiotic efflux pump	disinfecting agents and antiseptics	antibiotic efflux
Escherichia coli EF-Tu mutants conferring resistance to Pulvomycin	1784	elfamycin resistant EF-Tu	elfamycin antibiotic	antibiotic target alteration
Salmonella serovars parE conferring resistance to fluoroquinolones	118	fluoroquinolone resistant parE	fluoroquinolone antibiotic	antibiotic target alteration
Haemophilus parainfluenzae gyrA conferring resistance to fluoroquinolones	122	fluoroquinolone resistant gyrA	fluoroquinolone antibiotic	antibiotic target alteration
Escherichia coli parC conferring resistance to fluoroquinolones	294	fluoroquinolone resistant parC	fluoroquinolone antibiotic	antibiotic target alteration
Escherichia coli gyrA conferring resistance to fluoroquinolones	276	fluoroquinolone resistant gyrA	fluoroquinolone antibiotic	antibiotic target alteration
Salmonella enterica gyrA conferring resistance to fluoroquinolones	181	fluoroquinolone resistant gyrA	fluoroquinolone antibiotic	antibiotic target alteration
Escherichia coli parE conferring resistance to fluoroquinolones	115	fluoroquinolone resistant parE	fluoroquinolone antibiotic	antibiotic target alteration
Salmonella serovars gyrB conferring resistance to fluoroquinolones	1795	fluoroquinolone resistant gyrB	fluoroquinolone antibiotic	antibiotic target alteration
rsmA	180	resistance-nodulation-cell division (RND) antibiotic efflux pump	fluoroquinolone antibiotic; diaminopyrimidine antibiotic; phenicol antibiotic	antibiotic efflux
Serratia marcescens Omp1	134	General Bacterial Porin with reduced permeability to beta-lactams	fluoroquinolone antibiotic; monobactam; carbapenem; cephalosporin; cephamycin; penam; tetracycline antibiotic; phenicol antibiotic; penem	reduced permeability to antibiotic; resistance by absence
adeF	2837	resistance-nodulation-cell division (RND) antibiotic efflux pump	fluoroquinolone antibiotic; tetracycline antibiotic	antibiotic efflux
vanT gene in vanG cluster	835	glycopeptide resistance gene cluster; vanT	glycopeptide antibiotic	antibiotic target alteration
vanG	926	glycopeptide resistance gene cluster; Van ligase	glycopeptide antibiotic	antibiotic target alteration
vanW gene in vanG cluster	537	vanW; glycopeptide resistance gene cluster	glycopeptide antibiotic	antibiotic target alteration
vanW gene in vanB cluster	21	vanW; glycopeptide resistance gene cluster	glycopeptide antibiotic	antibiotic target alteration
Escherichia coli 23S rRNA with mutation conferring resistance to clindamycin	1714	23S rRNA with mutation conferring resistance to lincosamide antibiotics	lincosamide antibiotic	antibiotic target alteration
Moraxella catarrhalis 23S rRNA with mutation conferring resistance to macrolide antibiotics	297	23S rRNA with mutation conferring resistance to macrolide antibiotics	macrolide antibiotic	antibiotic target alteration
Escherichia coli 23S rRNA with mutation conferring resistance to erythromycin and telithromycin	1805	23S rRNA with mutation conferring resistance to macrolide antibiotics	macrolide antibiotic	antibiotic target alteration
Klebsiella pneumoniae KpnF	343	small multidrug resistance (SMR) antibiotic efflux pump	macrolide antibiotic; aminoglycoside antibiotic; cephalosporin; tetracycline antibiotic; peptide antibiotic; rifamycin antibiotic; disinfecting agents and antiseptics	antibiotic efflux
Klebsiella pneumoniae KpnH	1078	major facilitator superfamily (MFS) antibiotic efflux pump	macrolide antibiotic; fluoroquinolone antibiotic; aminoglycoside antibiotic; carbapenem; cephalosporin; penam; peptide antibiotic; penem	antibiotic efflux
H-NS	60	major facilitator superfamily (MFS) antibiotic efflux pump; resistance-nodulation-cell division (RND) antibiotic efflux pump	macrolide antibiotic; fluoroquinolone antibiotic; cephalosporin; cephamycin; penam; tetracycline antibiotic	antibiotic efflux
CRP	561	resistance-nodulation-cell division (RND) antibiotic efflux pump	macrolide antibiotic; fluoroquinolone antibiotic; penam	antibiotic efflux
Escherichia coli 23S rRNA with mutation conferring resistance to oxazolidinone antibiotics	34	23S rRNA with mutation conferring resistance to oxazolidinone antibiotics	oxazolidinone antibiotic	antibiotic target alteration
Staphylococcus aureus rpoC conferring resistance to daptomycin	113	daptomycin-resistant beta prime subunit of RNA polymerase (rpoC)	peptide antibiotic	antibiotic target alteration
PmrF	76	pmr phosphoethanolamine transferase	peptide antibiotic	antibiotic target alteration
OmpA	4	General Bacterial Porin with reduced permeability to peptide antibiotics	peptide antibiotic	reduced permeability to antibiotic
ArnT	2655	pmr phosphoethanolamine transferase	peptide antibiotic	antibiotic target alteration
FosB	13	fosfomycin thiol transferase	phosphonic acid antibiotic	antibiotic inactivation
FosA8	214	fosfomycin thiol transferase	phosphonic acid antibiotic	antibiotic inactivation
Escherichia coli GlpT with mutation conferring resistance to fosfomycin	250	antibiotic-resistant GlpT	phosphonic acid antibiotic	antibiotic target alteration
Escherichia coli rpoB mutants conferring resistance to rifampicin	1992	rifamycin-resistant beta-subunit of RNA polymerase (rpoB)	rifamycin antibiotic	antibiotic target alteration; antibiotic target replacement
Bacillus subtilis rpoB mutants conferring resistance to rifampin	19	rifamycin-resistant beta-subunit of RNA polymerase (rpoB)	rifamycin antibiotic	antibiotic target alteration; antibiotic target replacement
rpsJ	33	tetracycline-resistant ribosomal protection protein	tetracycline antibiotic	antibiotic target protection
tet(M)	138	tetracycline-resistant ribosomal protection protein	tetracycline antibiotic	antibiotic target protection
tet(59)	890	major facilitator superfamily (MFS) antibiotic efflux pump	tetracycline antibiotic	antibiotic efflux
