# Supplementary material for: Novel antibiotic resistance profiles in bacteria isolated from oil fly larvae Helaeomyia petrolei living in the La Brea Tar Pits
Source: Antonie Van Leeuwenhoek. 2024 Dec 24;118(2):42. doi: 10.1007/s10482-024-02050-z (PMC11668893; doi:10.1007/s10482-024-02050-z)
Supplement: Supplementary file 4 — OF6 Providencia rettgeri Mapped Reads [file 10482_2024_2050_MOESM4_ESM.xlsx]

## Sheet: Unfiltered_OF006
Novel antibiotic resistance profiles in bacteria isolated from Oil Fly larve Helaeomyia petrolei living in the La Brea Tar Pits. Durso, L.M., Shamimuzzaman, M.D., Dillard, B., Nickerson, K.W.
Determinants with 3 or fewer reads (conditionally formatted in red) were not considered in the analysis.
Antibiotic Resistance Ontology (ARO) Term	Mapped Reads	AMR Gene Family	Drug Class	Resistance Mechanism
mdtB	67	resistance-nodulation-cell division (RND) antibiotic efflux pump	aminocoumarin antibiotic	antibiotic efflux
Pasteurella multocida 16S rRNA mutation conferring resistance to spectinomycin	577	16s rRNA with mutation conferring resistance to aminoglycoside antibiotics	aminoglycoside antibiotic	antibiotic target alteration
Salmonella enterica 16S rRNA (rrsD) mutation conferring resistance to spectinomycin	2293	16s rRNA with mutation conferring resistance to aminoglycoside antibiotics	aminoglycoside antibiotic	antibiotic target alteration
Neisseria meningitidis 16S rRNA mutation conferring resistance to spectinomycin	11	16s rRNA with mutation conferring resistance to aminoglycoside antibiotics	aminoglycoside antibiotic	antibiotic target alteration
Escherichia coli 16S rRNA (rrsH) mutation conferring resistance to spectinomycin	126	16s rRNA with mutation conferring resistance to aminoglycoside antibiotics	aminoglycoside antibiotic	antibiotic target alteration
Chlamydomonas reinhardtii 16S rRNA (rrnS) mutation conferring resistance to streptomycin	9	16s rRNA with mutation conferring resistance to aminoglycoside antibiotics	aminoglycoside antibiotic	antibiotic target alteration
aadA5	172	ANT(3'')	aminoglycoside antibiotic	antibiotic inactivation
kdpE	110	kdpDE	aminoglycoside antibiotic	antibiotic efflux
Escherichia coli 16S rRNA (rrsC) mutation conferring resistance to kasugamicin	994	16s rRNA with mutation conferring resistance to aminoglycoside antibiotics	aminoglycoside antibiotic	antibiotic target alteration
Mycobacterium tuberculosis 16S rRNA mutation conferring resistance to kanamycin	1	16s rRNA with mutation conferring resistance to aminoglycoside antibiotics	aminoglycoside antibiotic	antibiotic target alteration
OXA-140	126	OXA beta-lactamase	carbapenem; cephalosporin; penam	antibiotic inactivation
Haemophilus influenzae PBP3 conferring resistance to beta-lactam antibiotics	1331	Penicillin-binding protein mutations conferring resistance to beta-lactam antibiotics	cephalosporin; cephamycin; penam	antibiotic target alteration
BcI	4	class A Bacillus cereus Bc beta-lactamase	cephalosporin; penem	antibiotic inactivation
qacG	718	small multidrug resistance (SMR) antibiotic efflux pump	disinfecting agents and antiseptics	antibiotic efflux
Escherichia coli EF-Tu mutants conferring resistance to Pulvomycin	2026	elfamycin resistant EF-Tu	elfamycin antibiotic	antibiotic target alteration
MdtK	173	multidrug and toxic compound extrusion (MATE) transporter	fluoroquinolone antibiotic	antibiotic efflux
Escherichia coli parC conferring resistance to fluoroquinolones	49	fluoroquinolone resistant parC	fluoroquinolone antibiotic	antibiotic target alteration
Salmonella enterica gyrA conferring resistance to fluoroquinolones	223	fluoroquinolone resistant gyrA	fluoroquinolone antibiotic	antibiotic target alteration
Escherichia coli gyrA conferring resistance to fluoroquinolones	233	fluoroquinolone resistant gyrA	fluoroquinolone antibiotic	antibiotic target alteration
Salmonella serovars gyrB conferring resistance to fluoroquinolones	1699	fluoroquinolone resistant gyrB	fluoroquinolone antibiotic	antibiotic target alteration
Escherichia coli acrR with mutation conferring multidrug antibiotic resistance	3	resistance-nodulation-cell division (RND) antibiotic efflux pump	fluoroquinolone antibiotic; cephalosporin; glycylcycline; penam; tetracycline antibiotic; rifamycin antibiotic; phenicol antibiotic; disinfecting agents and antiseptics	antibiotic target alteration; antibiotic efflux
rsmA	176	resistance-nodulation-cell division (RND) antibiotic efflux pump	fluoroquinolone antibiotic; diaminopyrimidine antibiotic; phenicol antibiotic	antibiotic efflux
Serratia marcescens Omp1	107	General Bacterial Porin with reduced permeability to beta-lactams	fluoroquinolone antibiotic; monobactam; carbapenem; cephalosporin; cephamycin; penam; tetracycline antibiotic; phenicol antibiotic; penem	reduced permeability to antibiotic; resistance by absence
adeF	4080	resistance-nodulation-cell division (RND) antibiotic efflux pump	fluoroquinolone antibiotic; tetracycline antibiotic	antibiotic efflux
vanW gene in vanB cluster	571	vanW; glycopeptide resistance gene cluster	glycopeptide antibiotic	antibiotic target alteration
vanY gene in vanB cluster	1	vanY; glycopeptide resistance gene cluster	glycopeptide antibiotic	antibiotic target alteration
vanT gene in vanG cluster	377	glycopeptide resistance gene cluster; vanT	glycopeptide antibiotic	antibiotic target alteration
vanG	723	glycopeptide resistance gene cluster; Van ligase	glycopeptide antibiotic	antibiotic target alteration
vanW gene in vanG cluster	24	vanW; glycopeptide resistance gene cluster	glycopeptide antibiotic	antibiotic target alteration
Escherichia coli 23S rRNA with mutation conferring resistance to clindamycin	3211	23S rRNA with mutation conferring resistance to lincosamide antibiotics	lincosamide antibiotic	antibiotic target alteration
Moraxella catarrhalis 23S rRNA with mutation conferring resistance to macrolide antibiotics	423	23S rRNA with mutation conferring resistance to macrolide antibiotics	macrolide antibiotic	antibiotic target alteration
Escherichia coli emrE	86	small multidrug resistance (SMR) antibiotic efflux pump	macrolide antibiotic	antibiotic efflux
Campylobacter jejuni 23S rRNA with mutation conferring resistance to erythromycin	1	23S rRNA with mutation conferring resistance to macrolide antibiotics	macrolide antibiotic	antibiotic target alteration
Escherichia coli 23S rRNA with mutation conferring resistance to erythromycin and telithromycin	1835	23S rRNA with mutation conferring resistance to macrolide antibiotics	macrolide antibiotic	antibiotic target alteration
Neisseria gonorrhoeae 23S rRNA with mutation conferring resistance to azithromycin	3	23S rRNA with mutation conferring resistance to macrolide antibiotics	macrolide antibiotic	antibiotic target alteration
Klebsiella pneumoniae KpnE	1	small multidrug resistance (SMR) antibiotic efflux pump	macrolide antibiotic; aminoglycoside antibiotic; cephalosporin; tetracycline antibiotic; peptide antibiotic; rifamycin antibiotic; disinfecting agents and antiseptics	antibiotic efflux
Klebsiella pneumoniae KpnF	151	small multidrug resistance (SMR) antibiotic efflux pump	macrolide antibiotic; aminoglycoside antibiotic; cephalosporin; tetracycline antibiotic; peptide antibiotic; rifamycin antibiotic; disinfecting agents and antiseptics	antibiotic efflux
Klebsiella pneumoniae KpnG	2	major facilitator superfamily (MFS) antibiotic efflux pump	macrolide antibiotic; fluoroquinolone antibiotic; aminoglycoside antibiotic; carbapenem; cephalosporin; penam; peptide antibiotic; penem	antibiotic efflux
Klebsiella pneumoniae KpnH	1137	major facilitator superfamily (MFS) antibiotic efflux pump	macrolide antibiotic; fluoroquinolone antibiotic; aminoglycoside antibiotic; carbapenem; cephalosporin; penam; peptide antibiotic; penem	antibiotic efflux
CRP	514	resistance-nodulation-cell division (RND) antibiotic efflux pump	macrolide antibiotic; fluoroquinolone antibiotic; penam	antibiotic efflux
Escherichia coli 23S rRNA with mutation conferring resistance to oxazolidinone antibiotics	813	23S rRNA with mutation conferring resistance to oxazolidinone antibiotics	oxazolidinone antibiotic	antibiotic target alteration
ugd	54	pmr phosphoethanolamine transferase	peptide antibiotic	antibiotic target alteration
ArnT	1006	pmr phosphoethanolamine transferase	peptide antibiotic	antibiotic target alteration
Escherichia coli PtsI with mutation conferring resistance to fosfomycin	37	antibiotic-resistant ptsI phosphotransferase	phosphonic acid antibiotic	antibiotic target alteration
FosA8	230	fosfomycin thiol transferase	phosphonic acid antibiotic	antibiotic inactivation
Escherichia coli GlpT with mutation conferring resistance to fosfomycin	157	antibiotic-resistant GlpT	phosphonic acid antibiotic	antibiotic target alteration
Escherichia coli rpoB mutants conferring resistance to rifampicin	1601	rifamycin-resistant beta-subunit of RNA polymerase (rpoB)	rifamycin antibiotic	antibiotic target alteration; antibiotic target replacement
tet(M)	186	tetracycline-resistant ribosomal protection protein	tetracycline antibiotic	antibiotic target protection
tet(59)	664	major facilitator superfamily (MFS) antibiotic efflux pump	tetracycline antibiotic	antibiotic efflux
rpsJ	41	tetracycline-resistant ribosomal protection protein	tetracycline antibiotic	antibiotic target protection

## Sheet: Filtered_OF006
Novel antibiotic resistance profiles in bacteria isolated from Oil Fly larve Helaeomyia petrolei living in the La Brea Tar Pits. Durso, L.M., Shamimuzzaman, M.D., Dillard, B., Nickerson, K.W.
Antibiotic Resistance Ontology (ARO) Term	Mapped Reads	AMR Gene Family	Drug Class	Resistance Mechanism
mdtB	67	resistance-nodulation-cell division (RND) antibiotic efflux pump	aminocoumarin antibiotic	antibiotic efflux
Pasteurella multocida 16S rRNA mutation conferring resistance to spectinomycin	577	16s rRNA with mutation conferring resistance to aminoglycoside antibiotics	aminoglycoside antibiotic	antibiotic target alteration
Salmonella enterica 16S rRNA (rrsD) mutation conferring resistance to spectinomycin	2293	16s rRNA with mutation conferring resistance to aminoglycoside antibiotics	aminoglycoside antibiotic	antibiotic target alteration
Neisseria meningitidis 16S rRNA mutation conferring resistance to spectinomycin	11	16s rRNA with mutation conferring resistance to aminoglycoside antibiotics	aminoglycoside antibiotic	antibiotic target alteration
Escherichia coli 16S rRNA (rrsH) mutation conferring resistance to spectinomycin	126	16s rRNA with mutation conferring resistance to aminoglycoside antibiotics	aminoglycoside antibiotic	antibiotic target alteration
Chlamydomonas reinhardtii 16S rRNA (rrnS) mutation conferring resistance to streptomycin	9	16s rRNA with mutation conferring resistance to aminoglycoside antibiotics	aminoglycoside antibiotic	antibiotic target alteration
aadA5	172	ANT(3'')	aminoglycoside antibiotic	antibiotic inactivation
kdpE	110	kdpDE	aminoglycoside antibiotic	antibiotic efflux
Escherichia coli 16S rRNA (rrsC) mutation conferring resistance to kasugamicin	994	16s rRNA with mutation conferring resistance to aminoglycoside antibiotics	aminoglycoside antibiotic	antibiotic target alteration
OXA-140	126	OXA beta-lactamase	carbapenem; cephalosporin; penam	antibiotic inactivation
Haemophilus influenzae PBP3 conferring resistance to beta-lactam antibiotics	1331	Penicillin-binding protein mutations conferring resistance to beta-lactam antibiotics	cephalosporin; cephamycin; penam	antibiotic target alteration
BcI	4	class A Bacillus cereus Bc beta-lactamase	cephalosporin; penem	antibiotic inactivation
qacG	718	small multidrug resistance (SMR) antibiotic efflux pump	disinfecting agents and antiseptics	antibiotic efflux
Escherichia coli EF-Tu mutants conferring resistance to Pulvomycin	2026	elfamycin resistant EF-Tu	elfamycin antibiotic	antibiotic target alteration
MdtK	173	multidrug and toxic compound extrusion (MATE) transporter	fluoroquinolone antibiotic	antibiotic efflux
Escherichia coli parC conferring resistance to fluoroquinolones	49	fluoroquinolone resistant parC	fluoroquinolone antibiotic	antibiotic target alteration
Salmonella enterica gyrA conferring resistance to fluoroquinolones	223	fluoroquinolone resistant gyrA	fluoroquinolone antibiotic	antibiotic target alteration
Escherichia coli gyrA conferring resistance to fluoroquinolones	233	fluoroquinolone resistant gyrA	fluoroquinolone antibiotic	antibiotic target alteration
Salmonella serovars gyrB conferring resistance to fluoroquinolones	1699	fluoroquinolone resistant gyrB	fluoroquinolone antibiotic	antibiotic target alteration
Escherichia coli acrR with mutation conferring multidrug antibiotic resistance	3	resistance-nodulation-cell division (RND) antibiotic efflux pump	fluoroquinolone antibiotic; cephalosporin; glycylcycline; penam; tetracycline antibiotic; rifamycin antibiotic; phenicol antibiotic; disinfecting agents and antiseptics	antibiotic target alteration; antibiotic efflux
rsmA	176	resistance-nodulation-cell division (RND) antibiotic efflux pump	fluoroquinolone antibiotic; diaminopyrimidine antibiotic; phenicol antibiotic	antibiotic efflux
Serratia marcescens Omp1	107	General Bacterial Porin with reduced permeability to beta-lactams	fluoroquinolone antibiotic; monobactam; carbapenem; cephalosporin; cephamycin; penam; tetracycline antibiotic; phenicol antibiotic; penem	reduced permeability to antibiotic; resistance by absence
adeF	4080	resistance-nodulation-cell division (RND) antibiotic efflux pump	fluoroquinolone antibiotic; tetracycline antibiotic	antibiotic efflux
vanW gene in vanB cluster	571	vanW; glycopeptide resistance gene cluster	glycopeptide antibiotic	antibiotic target alteration
vanT gene in vanG cluster	377	glycopeptide resistance gene cluster; vanT	glycopeptide antibiotic	antibiotic target alteration
vanG	723	glycopeptide resistance gene cluster; Van ligase	glycopeptide antibiotic	antibiotic target alteration
vanW gene in vanG cluster	24	vanW; glycopeptide resistance gene cluster	glycopeptide antibiotic	antibiotic target alteration
Escherichia coli 23S rRNA with mutation conferring resistance to clindamycin	3211	23S rRNA with mutation conferring resistance to lincosamide antibiotics	lincosamide antibiotic	antibiotic target alteration
Moraxella catarrhalis 23S rRNA with mutation conferring resistance to macrolide antibiotics	423	23S rRNA with mutation conferring resistance to macrolide antibiotics	macrolide antibiotic	antibiotic target alteration
Escherichia coli emrE	86	small multidrug resistance (SMR) antibiotic efflux pump	macrolide antibiotic	antibiotic efflux
Escherichia coli 23S rRNA with mutation conferring resistance to erythromycin and telithromycin	1835	23S rRNA with mutation conferring resistance to macrolide antibiotics	macrolide antibiotic	antibiotic target alteration
Neisseria gonorrhoeae 23S rRNA with mutation conferring resistance to azithromycin	3	23S rRNA with mutation conferring resistance to macrolide antibiotics	macrolide antibiotic	antibiotic target alteration
Klebsiella pneumoniae KpnF	151	small multidrug resistance (SMR) antibiotic efflux pump	macrolide antibiotic; aminoglycoside antibiotic; cephalosporin; tetracycline antibiotic; peptide antibiotic; rifamycin antibiotic; disinfecting agents and antiseptics	antibiotic efflux
Klebsiella pneumoniae KpnH	1137	major facilitator superfamily (MFS) antibiotic efflux pump	macrolide antibiotic; fluoroquinolone antibiotic; aminoglycoside antibiotic; carbapenem; cephalosporin; penam; peptide antibiotic; penem	antibiotic efflux
CRP	514	resistance-nodulation-cell division (RND) antibiotic efflux pump	macrolide antibiotic; fluoroquinolone antibiotic; penam	antibiotic efflux
Escherichia coli 23S rRNA with mutation conferring resistance to oxazolidinone antibiotics	813	23S rRNA with mutation conferring resistance to oxazolidinone antibiotics	oxazolidinone antibiotic	antibiotic target alteration
ugd	54	pmr phosphoethanolamine transferase	peptide antibiotic	antibiotic target alteration
ArnT	1006	pmr phosphoethanolamine transferase	peptide antibiotic	antibiotic target alteration
Escherichia coli PtsI with mutation conferring resistance to fosfomycin	37	antibiotic-resistant ptsI phosphotransferase	phosphonic acid antibiotic	antibiotic target alteration
FosA8	230	fosfomycin thiol transferase	phosphonic acid antibiotic	antibiotic inactivation
Escherichia coli GlpT with mutation conferring resistance to fosfomycin	157	antibiotic-resistant GlpT	phosphonic acid antibiotic	antibiotic target alteration
Escherichia coli rpoB mutants conferring resistance to rifampicin	1601	rifamycin-resistant beta-subunit of RNA polymerase (rpoB)	rifamycin antibiotic	antibiotic target alteration; antibiotic target replacement
tet(M)	186	tetracycline-resistant ribosomal protection protein	tetracycline antibiotic	antibiotic target protection
tet(59)	664	major facilitator superfamily (MFS) antibiotic efflux pump	tetracycline antibiotic	antibiotic efflux
rpsJ	41	tetracycline-resistant ribosomal protection protein	tetracycline antibiotic	antibiotic target protection
