# Supplementary material for: Novel antibiotic resistance profiles in bacteria isolated from oil fly larvae Helaeomyia petrolei living in the La Brea Tar Pits
Source: Antonie Van Leeuwenhoek. 2024 Dec 24;118(2):42. doi: 10.1007/s10482-024-02050-z (PMC11668893; doi:10.1007/s10482-024-02050-z)
Supplement: Supplementary file 5 — OF8 Morganella morganii Mapped Reads [file 10482_2024_2050_MOESM5_ESM.xlsx]

## Sheet: Unfiltered_OF008
Novel antibiotic resistance profiles in bacteria isolated from Oil Fly larve Helaeomyia petrolei living in the La Brea Tar Pits. Durso, L.M., Shamimuzzaman, M.D., Dillard, B., Nickerson, K.W.
Determinants with 3 or fewer reads (conditionally formatted in red) were not considered in the analysis.
Antibiotic Resistance Ontology (ARO) Term	Mapped Reads	AMR Gene Family	Drug Class	Resistance Mechanism
mdtC	389	resistance-nodulation-cell division (RND) antibiotic efflux pump	aminocoumarin antibiotic	antibiotic efflux
mdtB	342	resistance-nodulation-cell division (RND) antibiotic efflux pump	aminocoumarin antibiotic	antibiotic efflux
Neisseria gonorrhoeae 16S rRNA mutation conferring resistance to spectinomycin	130	16s rRNA with mutation conferring resistance to aminoglycoside antibiotics	aminoglycoside antibiotic	antibiotic target alteration
Pasteurella multocida 16S rRNA mutation conferring resistance to spectinomycin	545	16s rRNA with mutation conferring resistance to aminoglycoside antibiotics	aminoglycoside antibiotic	antibiotic target alteration
Salmonella enterica 16S rRNA (rrsD) mutation conferring resistance to spectinomycin	1365	16s rRNA with mutation conferring resistance to aminoglycoside antibiotics	aminoglycoside antibiotic	antibiotic target alteration
Escherichia coli 16S rRNA (rrsC) mutation conferring resistance to kasugamicin	2933	16s rRNA with mutation conferring resistance to aminoglycoside antibiotics	aminoglycoside antibiotic	antibiotic target alteration
Mycolicibacterium smegmatis 16S rRNA (rrsB) mutation conferring resistance to streptomycin	5	16s rRNA with mutation conferring resistance to aminoglycoside antibiotics	aminoglycoside antibiotic	antibiotic target alteration
Escherichia coli 16S rRNA (rrsH) mutation conferring resistance to spectinomycin	422	16s rRNA with mutation conferring resistance to aminoglycoside antibiotics	aminoglycoside antibiotic	antibiotic target alteration
Chlamydomonas reinhardtii 16S rRNA (rrnS) mutation conferring resistance to streptomycin	25	16s rRNA with mutation conferring resistance to aminoglycoside antibiotics	aminoglycoside antibiotic	antibiotic target alteration
kdpE	190	kdpDE	aminoglycoside antibiotic	antibiotic efflux
aadA5	54	ANT(3'')	aminoglycoside antibiotic	antibiotic inactivation
cpxA	48	resistance-nodulation-cell division (RND) antibiotic efflux pump	aminoglycoside antibiotic; aminocoumarin antibiotic	antibiotic efflux
baeR	90	resistance-nodulation-cell division (RND) antibiotic efflux pump	aminoglycoside antibiotic; aminocoumarin antibiotic	antibiotic efflux
DHA-12	619	DHA beta-lactamase	cephalosporin; cephamycin	antibiotic inactivation
DHA-13	21	DHA beta-lactamase	cephalosporin; cephamycin	antibiotic inactivation
DHA-21	61	DHA beta-lactamase	cephalosporin; cephamycin	antibiotic inactivation
Haemophilus influenzae PBP3 conferring resistance to beta-lactam antibiotics	1195	Penicillin-binding protein mutations conferring resistance to beta-lactam antibiotics	cephalosporin; cephamycin; penam	antibiotic target alteration
qacG	1084	small multidrug resistance (SMR) antibiotic efflux pump	disinfecting agents and antiseptics	antibiotic efflux
Salmonella enterica gyrA with mutation conferring resistance to triclosan	140	triclosan resistant gyrA	disinfecting agents and antiseptics	antibiotic target alteration
Escherichia coli fabI mutations conferring resistance to isoniazid and triclosan	275	antibiotic resistant fabI	disinfecting agents and antiseptics; isoniazid-like antibiotic	antibiotic target alteration
Escherichia coli EF-Tu mutants conferring resistance to Pulvomycin	1965	elfamycin resistant EF-Tu	elfamycin antibiotic	antibiotic target alteration
Salmonella serovars parE conferring resistance to fluoroquinolones	293	fluoroquinolone resistant parE	fluoroquinolone antibiotic	antibiotic target alteration
emrB	75	major facilitator superfamily (MFS) antibiotic efflux pump	fluoroquinolone antibiotic	antibiotic efflux
emrR	48	major facilitator superfamily (MFS) antibiotic efflux pump	fluoroquinolone antibiotic	antibiotic efflux
MdtK	305	multidrug and toxic compound extrusion (MATE) transporter	fluoroquinolone antibiotic	antibiotic efflux
Salmonella enterica gyrA conferring resistance to fluoroquinolones	396	fluoroquinolone resistant gyrA	fluoroquinolone antibiotic	antibiotic target alteration
Escherichia coli parC conferring resistance to fluoroquinolones	768	fluoroquinolone resistant parC	fluoroquinolone antibiotic	antibiotic target alteration
Escherichia coli gyrA conferring resistance to fluoroquinolones	382	fluoroquinolone resistant gyrA	fluoroquinolone antibiotic	antibiotic target alteration
Escherichia coli parE conferring resistance to fluoroquinolones	255	fluoroquinolone resistant parE	fluoroquinolone antibiotic	antibiotic target alteration
Morganella morganii gyrB conferring resistance to fluoroquinolones	1585	fluoroquinolone resistant gyrB	fluoroquinolone antibiotic	antibiotic target alteration
acrB	95	resistance-nodulation-cell division (RND) antibiotic efflux pump	fluoroquinolone antibiotic; cephalosporin; glycylcycline; penam; tetracycline antibiotic; rifamycin antibiotic; phenicol antibiotic; disinfecting agents and antiseptics	antibiotic efflux
Escherichia coli acrA	6	resistance-nodulation-cell division (RND) antibiotic efflux pump	fluoroquinolone antibiotic; cephalosporin; glycylcycline; penam; tetracycline antibiotic; rifamycin antibiotic; phenicol antibiotic; disinfecting agents and antiseptics	antibiotic efflux
rsmA	145	resistance-nodulation-cell division (RND) antibiotic efflux pump	fluoroquinolone antibiotic; diaminopyrimidine antibiotic; phenicol antibiotic	antibiotic efflux
Serratia marcescens Omp1	155	General Bacterial Porin with reduced permeability to beta-lactams	fluoroquinolone antibiotic; monobactam; carbapenem; cephalosporin; cephamycin; penam; tetracycline antibiotic; phenicol antibiotic; penem	reduced permeability to antibiotic; resistance by absence
adeF	394	resistance-nodulation-cell division (RND) antibiotic efflux pump	fluoroquinolone antibiotic; tetracycline antibiotic	antibiotic efflux
MexI	68	resistance-nodulation-cell division (RND) antibiotic efflux pump	fluoroquinolone antibiotic; tetracycline antibiotic; disinfecting agents and antiseptics	antibiotic efflux
Escherichia coli 23S rRNA with mutation conferring resistance to clindamycin	4	23S rRNA with mutation conferring resistance to lincosamide antibiotics	lincosamide antibiotic	antibiotic target alteration
lsaB	1	lsa-type ABC-F protein	lincosamide antibiotic; streptogramin antibiotic; pleuromutilin antibiotic	antibiotic target protection
Brachyspira hyodysenteriae 23S rRNA with mutation conferring resistance to tylosin	2	23S rRNA with mutation conferring resistance to macrolide antibiotics	macrolide antibiotic	antibiotic target alteration
Moraxella catarrhalis 23S rRNA with mutation conferring resistance to macrolide antibiotics	87	23S rRNA with mutation conferring resistance to macrolide antibiotics	macrolide antibiotic	antibiotic target alteration
Escherichia coli emrE	178	small multidrug resistance (SMR) antibiotic efflux pump	macrolide antibiotic	antibiotic efflux
Escherichia coli 23S rRNA with mutation conferring resistance to erythromycin and telithromycin	7451	23S rRNA with mutation conferring resistance to macrolide antibiotics	macrolide antibiotic	antibiotic target alteration
Neisseria gonorrhoeae 23S rRNA with mutation conferring resistance to azithromycin	149	23S rRNA with mutation conferring resistance to macrolide antibiotics	macrolide antibiotic	antibiotic target alteration
Klebsiella pneumoniae KpnF	63	small multidrug resistance (SMR) antibiotic efflux pump	macrolide antibiotic; aminoglycoside antibiotic; cephalosporin; tetracycline antibiotic; peptide antibiotic; rifamycin antibiotic; disinfecting agents and antiseptics	antibiotic efflux
Klebsiella pneumoniae KpnH	1067	major facilitator superfamily (MFS) antibiotic efflux pump	macrolide antibiotic; fluoroquinolone antibiotic; aminoglycoside antibiotic; carbapenem; cephalosporin; penam; peptide antibiotic; penem	antibiotic efflux
Klebsiella pneumoniae KpnG	140	major facilitator superfamily (MFS) antibiotic efflux pump	macrolide antibiotic; fluoroquinolone antibiotic; aminoglycoside antibiotic; carbapenem; cephalosporin; penam; peptide antibiotic; penem	antibiotic efflux
MexD	2	resistance-nodulation-cell division (RND) antibiotic efflux pump	macrolide antibiotic; fluoroquinolone antibiotic; aminoglycoside antibiotic; cephalosporin; penam; tetracycline antibiotic; aminocoumarin antibiotic; diaminopyrimidine antibiotic; phenicol antibiotic	antibiotic efflux
ParS	1	resistance-nodulation-cell division (RND) antibiotic efflux pump; Outer Membrane Porin (Opr)	macrolide antibiotic; fluoroquinolone antibiotic; monobactam; aminoglycoside antibiotic; carbapenem; cephalosporin; cephamycin; penam; tetracycline antibiotic; phenicol antibiotic; penem; disinfecting agents and antiseptics	antibiotic efflux; reduced permeability to antibiotic
CRP	428	resistance-nodulation-cell division (RND) antibiotic efflux pump	macrolide antibiotic; fluoroquinolone antibiotic; penam	antibiotic efflux
evgS	2	major facilitator superfamily (MFS) antibiotic efflux pump; resistance-nodulation-cell division (RND) antibiotic efflux pump	macrolide antibiotic; fluoroquinolone antibiotic; penam; tetracycline antibiotic	antibiotic efflux
MexW	2	resistance-nodulation-cell division (RND) antibiotic efflux pump	macrolide antibiotic; fluoroquinolone antibiotic; tetracycline antibiotic; phenicol antibiotic; disinfecting agents and antiseptics	antibiotic efflux
Klebsiella aerogenes Omp36	175	General Bacterial Porin with reduced permeability to beta-lactams	monobactam; carbapenem; cephalosporin; cephamycin; penam; penem	reduced permeability to antibiotic
porin OmpC	207	General Bacterial Porin with reduced permeability to beta-lactams	monobactam; carbapenem; cephalosporin; cephamycin; penam; penem	reduced permeability to antibiotic
msbA	441	ATP-binding cassette (ABC) antibiotic efflux pump	nitroimidazole antibiotic	antibiotic efflux
mlaF	2	ATP-binding cassette (ABC) antibiotic efflux pump	oxazolidinone antibiotic	antibiotic efflux
Escherichia coli 23S rRNA with mutation conferring resistance to oxazolidinone antibiotics	763	23S rRNA with mutation conferring resistance to oxazolidinone antibiotics	oxazolidinone antibiotic	antibiotic target alteration
mecI	1	methicillin resistant PBP2	penam	antibiotic target replacement
bacA	44	undecaprenyl pyrophosphate related proteins	peptide antibiotic	antibiotic target alteration
eptA	85	pmr phosphoethanolamine transferase	peptide antibiotic	antibiotic target alteration
ArnT	1983	pmr phosphoethanolamine transferase	peptide antibiotic	antibiotic target alteration
OmpA	40	General Bacterial Porin with reduced permeability to peptide antibiotics	peptide antibiotic	reduced permeability to antibiotic
PmrF	2	pmr phosphoethanolamine transferase	peptide antibiotic	antibiotic target alteration
arnA	46	pmr phosphoethanolamine transferase	peptide antibiotic	antibiotic target alteration
LptD	60	ATP-binding cassette (ABC) antibiotic efflux pump	peptide antibiotic; aminocoumarin antibiotic; rifamycin antibiotic	antibiotic efflux
catII	371	chloramphenicol acetyltransferase (CAT)	phenicol antibiotic	antibiotic inactivation
Escherichia coli murA with mutation conferring resistance to fosfomycin	50	antibiotic-resistant murA transferase	phosphonic acid antibiotic	antibiotic target alteration
Escherichia coli PtsI with mutation conferring resistance to fosfomycin	121	antibiotic-resistant ptsI phosphotransferase	phosphonic acid antibiotic	antibiotic target alteration
FosXCC	1	fosfomycin thiol transferase	phosphonic acid antibiotic	antibiotic inactivation
FosA8	245	fosfomycin thiol transferase	phosphonic acid antibiotic	antibiotic inactivation
Escherichia coli GlpT with mutation conferring resistance to fosfomycin	370	antibiotic-resistant GlpT	phosphonic acid antibiotic	antibiotic target alteration
Escherichia coli CyaA with mutation conferring resistance to fosfomycin	353	antibiotic-resistant cya adenylate cyclase	phosphonic acid antibiotic	antibiotic target alteration
Escherichia coli rpoB mutants conferring resistance to rifampicin	2445	rifamycin-resistant beta-subunit of RNA polymerase (rpoB)	rifamycin antibiotic	antibiotic target alteration; antibiotic target replacement
tet(D)	934	major facilitator superfamily (MFS) antibiotic efflux pump	tetracycline antibiotic	antibiotic efflux
tet(C)	2	major facilitator superfamily (MFS) antibiotic efflux pump	tetracycline antibiotic	antibiotic efflux

## Sheet: Filtered_OF008
Novel antibiotic resistance profiles in bacteria isolated from Oil Fly larve Helaeomyia petrolei living in the La Brea Tar Pits. Durso, L.M., Shamimuzzaman, M.D., Dillard, B., Nickerson, K.W.
Antibiotic Resistance Ontology (ARO) Term	Mapped Reads	AMR Gene Family	Drug Class	Resistance Mechanism
mdtC	389	resistance-nodulation-cell division (RND) antibiotic efflux pump	aminocoumarin antibiotic	antibiotic efflux
mdtB	342	resistance-nodulation-cell division (RND) antibiotic efflux pump	aminocoumarin antibiotic	antibiotic efflux
Neisseria gonorrhoeae 16S rRNA mutation conferring resistance to spectinomycin	130	16s rRNA with mutation conferring resistance to aminoglycoside antibiotics	aminoglycoside antibiotic	antibiotic target alteration
Pasteurella multocida 16S rRNA mutation conferring resistance to spectinomycin	545	16s rRNA with mutation conferring resistance to aminoglycoside antibiotics	aminoglycoside antibiotic	antibiotic target alteration
Salmonella enterica 16S rRNA (rrsD) mutation conferring resistance to spectinomycin	1365	16s rRNA with mutation conferring resistance to aminoglycoside antibiotics	aminoglycoside antibiotic	antibiotic target alteration
Escherichia coli 16S rRNA (rrsC) mutation conferring resistance to kasugamicin	2933	16s rRNA with mutation conferring resistance to aminoglycoside antibiotics	aminoglycoside antibiotic	antibiotic target alteration
Mycolicibacterium smegmatis 16S rRNA (rrsB) mutation conferring resistance to streptomycin	5	16s rRNA with mutation conferring resistance to aminoglycoside antibiotics	aminoglycoside antibiotic	antibiotic target alteration
Escherichia coli 16S rRNA (rrsH) mutation conferring resistance to spectinomycin	422	16s rRNA with mutation conferring resistance to aminoglycoside antibiotics	aminoglycoside antibiotic	antibiotic target alteration
Chlamydomonas reinhardtii 16S rRNA (rrnS) mutation conferring resistance to streptomycin	25	16s rRNA with mutation conferring resistance to aminoglycoside antibiotics	aminoglycoside antibiotic	antibiotic target alteration
kdpE	190	kdpDE	aminoglycoside antibiotic	antibiotic efflux
aadA5	54	ANT(3'')	aminoglycoside antibiotic	antibiotic inactivation
cpxA	48	resistance-nodulation-cell division (RND) antibiotic efflux pump	aminoglycoside antibiotic; aminocoumarin antibiotic	antibiotic efflux
baeR	90	resistance-nodulation-cell division (RND) antibiotic efflux pump	aminoglycoside antibiotic; aminocoumarin antibiotic	antibiotic efflux
DHA-12	619	DHA beta-lactamase	cephalosporin; cephamycin	antibiotic inactivation
DHA-13	21	DHA beta-lactamase	cephalosporin; cephamycin	antibiotic inactivation
DHA-21	61	DHA beta-lactamase	cephalosporin; cephamycin	antibiotic inactivation
Haemophilus influenzae PBP3 conferring resistance to beta-lactam antibiotics	1195	Penicillin-binding protein mutations conferring resistance to beta-lactam antibiotics	cephalosporin; cephamycin; penam	antibiotic target alteration
qacG	1084	small multidrug resistance (SMR) antibiotic efflux pump	disinfecting agents and antiseptics	antibiotic efflux
Salmonella enterica gyrA with mutation conferring resistance to triclosan	140	triclosan resistant gyrA	disinfecting agents and antiseptics	antibiotic target alteration
Escherichia coli fabI mutations conferring resistance to isoniazid and triclosan	275	antibiotic resistant fabI	disinfecting agents and antiseptics; isoniazid-like antibiotic	antibiotic target alteration
Escherichia coli EF-Tu mutants conferring resistance to Pulvomycin	1965	elfamycin resistant EF-Tu	elfamycin antibiotic	antibiotic target alteration
Salmonella serovars parE conferring resistance to fluoroquinolones	293	fluoroquinolone resistant parE	fluoroquinolone antibiotic	antibiotic target alteration
emrB	75	major facilitator superfamily (MFS) antibiotic efflux pump	fluoroquinolone antibiotic	antibiotic efflux
emrR	48	major facilitator superfamily (MFS) antibiotic efflux pump	fluoroquinolone antibiotic	antibiotic efflux
MdtK	305	multidrug and toxic compound extrusion (MATE) transporter	fluoroquinolone antibiotic	antibiotic efflux
Salmonella enterica gyrA conferring resistance to fluoroquinolones	396	fluoroquinolone resistant gyrA	fluoroquinolone antibiotic	antibiotic target alteration
Escherichia coli parC conferring resistance to fluoroquinolones	768	fluoroquinolone resistant parC	fluoroquinolone antibiotic	antibiotic target alteration
Escherichia coli gyrA conferring resistance to fluoroquinolones	382	fluoroquinolone resistant gyrA	fluoroquinolone antibiotic	antibiotic target alteration
Escherichia coli parE conferring resistance to fluoroquinolones	255	fluoroquinolone resistant parE	fluoroquinolone antibiotic	antibiotic target alteration
Morganella morganii gyrB conferring resistance to fluoroquinolones	1585	fluoroquinolone resistant gyrB	fluoroquinolone antibiotic	antibiotic target alteration
acrB	95	resistance-nodulation-cell division (RND) antibiotic efflux pump	fluoroquinolone antibiotic; cephalosporin; glycylcycline; penam; tetracycline antibiotic; rifamycin antibiotic; phenicol antibiotic; disinfecting agents and antiseptics	antibiotic efflux
Escherichia coli acrA	6	resistance-nodulation-cell division (RND) antibiotic efflux pump	fluoroquinolone antibiotic; cephalosporin; glycylcycline; penam; tetracycline antibiotic; rifamycin antibiotic; phenicol antibiotic; disinfecting agents and antiseptics	antibiotic efflux
rsmA	145	resistance-nodulation-cell division (RND) antibiotic efflux pump	fluoroquinolone antibiotic; diaminopyrimidine antibiotic; phenicol antibiotic	antibiotic efflux
Serratia marcescens Omp1	155	General Bacterial Porin with reduced permeability to beta-lactams	fluoroquinolone antibiotic; monobactam; carbapenem; cephalosporin; cephamycin; penam; tetracycline antibiotic; phenicol antibiotic; penem	reduced permeability to antibiotic; resistance by absence
adeF	394	resistance-nodulation-cell division (RND) antibiotic efflux pump	fluoroquinolone antibiotic; tetracycline antibiotic	antibiotic efflux
MexI	68	resistance-nodulation-cell division (RND) antibiotic efflux pump	fluoroquinolone antibiotic; tetracycline antibiotic; disinfecting agents and antiseptics	antibiotic efflux
Escherichia coli 23S rRNA with mutation conferring resistance to clindamycin	4	23S rRNA with mutation conferring resistance to lincosamide antibiotics	lincosamide antibiotic	antibiotic target alteration
Moraxella catarrhalis 23S rRNA with mutation conferring resistance to macrolide antibiotics	87	23S rRNA with mutation conferring resistance to macrolide antibiotics	macrolide antibiotic	antibiotic target alteration
Escherichia coli emrE	178	small multidrug resistance (SMR) antibiotic efflux pump	macrolide antibiotic	antibiotic efflux
Escherichia coli 23S rRNA with mutation conferring resistance to erythromycin and telithromycin	7451	23S rRNA with mutation conferring resistance to macrolide antibiotics	macrolide antibiotic	antibiotic target alteration
Neisseria gonorrhoeae 23S rRNA with mutation conferring resistance to azithromycin	149	23S rRNA with mutation conferring resistance to macrolide antibiotics	macrolide antibiotic	antibiotic target alteration
Klebsiella pneumoniae KpnF	63	small multidrug resistance (SMR) antibiotic efflux pump	macrolide antibiotic; aminoglycoside antibiotic; cephalosporin; tetracycline antibiotic; peptide antibiotic; rifamycin antibiotic; disinfecting agents and antiseptics	antibiotic efflux
Klebsiella pneumoniae KpnH	1067	major facilitator superfamily (MFS) antibiotic efflux pump	macrolide antibiotic; fluoroquinolone antibiotic; aminoglycoside antibiotic; carbapenem; cephalosporin; penam; peptide antibiotic; penem	antibiotic efflux
Klebsiella pneumoniae KpnG	140	major facilitator superfamily (MFS) antibiotic efflux pump	macrolide antibiotic; fluoroquinolone antibiotic; aminoglycoside antibiotic; carbapenem; cephalosporin; penam; peptide antibiotic; penem	antibiotic efflux
CRP	428	resistance-nodulation-cell division (RND) antibiotic efflux pump	macrolide antibiotic; fluoroquinolone antibiotic; penam	antibiotic efflux
Klebsiella aerogenes Omp36	175	General Bacterial Porin with reduced permeability to beta-lactams	monobactam; carbapenem; cephalosporin; cephamycin; penam; penem	reduced permeability to antibiotic
porin OmpC	207	General Bacterial Porin with reduced permeability to beta-lactams	monobactam; carbapenem; cephalosporin; cephamycin; penam; penem	reduced permeability to antibiotic
msbA	441	ATP-binding cassette (ABC) antibiotic efflux pump	nitroimidazole antibiotic	antibiotic efflux
Escherichia coli 23S rRNA with mutation conferring resistance to oxazolidinone antibiotics	763	23S rRNA with mutation conferring resistance to oxazolidinone antibiotics	oxazolidinone antibiotic	antibiotic target alteration
bacA	44	undecaprenyl pyrophosphate related proteins	peptide antibiotic	antibiotic target alteration
eptA	85	pmr phosphoethanolamine transferase	peptide antibiotic	antibiotic target alteration
ArnT	1983	pmr phosphoethanolamine transferase	peptide antibiotic	antibiotic target alteration
OmpA	40	General Bacterial Porin with reduced permeability to peptide antibiotics	peptide antibiotic	reduced permeability to antibiotic
arnA	46	pmr phosphoethanolamine transferase	peptide antibiotic	antibiotic target alteration
LptD	60	ATP-binding cassette (ABC) antibiotic efflux pump	peptide antibiotic; aminocoumarin antibiotic; rifamycin antibiotic	antibiotic efflux
catII	371	chloramphenicol acetyltransferase (CAT)	phenicol antibiotic	antibiotic inactivation
Escherichia coli murA with mutation conferring resistance to fosfomycin	50	antibiotic-resistant murA transferase	phosphonic acid antibiotic	antibiotic target alteration
Escherichia coli PtsI with mutation conferring resistance to fosfomycin	121	antibiotic-resistant ptsI phosphotransferase	phosphonic acid antibiotic	antibiotic target alteration
FosA8	245	fosfomycin thiol transferase	phosphonic acid antibiotic	antibiotic inactivation
Escherichia coli GlpT with mutation conferring resistance to fosfomycin	370	antibiotic-resistant GlpT	phosphonic acid antibiotic	antibiotic target alteration
Escherichia coli CyaA with mutation conferring resistance to fosfomycin	353	antibiotic-resistant cya adenylate cyclase	phosphonic acid antibiotic	antibiotic target alteration
Escherichia coli rpoB mutants conferring resistance to rifampicin	2445	rifamycin-resistant beta-subunit of RNA polymerase (rpoB)	rifamycin antibiotic	antibiotic target alteration; antibiotic target replacement
tet(D)	934	major facilitator superfamily (MFS) antibiotic efflux pump	tetracycline antibiotic	antibiotic efflux
