# Supplementary material for: Novel antibiotic resistance profiles in bacteria isolated from oil fly larvae Helaeomyia petrolei living in the La Brea Tar Pits
Source: Antonie Van Leeuwenhoek. 2024 Dec 24;118(2):42. doi: 10.1007/s10482-024-02050-z (PMC11668893; doi:10.1007/s10482-024-02050-z)
Supplement: Supplementary file 6 — OF10 Providencia vermicola 2 Mapped Reads [file 10482_2024_2050_MOESM6_ESM.xlsx]

## Sheet: Unfiltered_OF010
Novel antibiotic resistance profiles in bacteria isolated from Oil Fly larve Helaeomyia petrolei living in the La Brea Tar Pits. Durso, L.M., Shamimuzzaman, M.D., Dillard, B., Nickerson, K.W.
Determinants with 3 or fewer reads (conditionally formatted in red) were not considered in the analysis. There are two P. vermicola isolates in this study. This is P. vermicola #2.
Antibiotic Resistance Ontology (ARO) Term	Mapped Reads	AMR Gene Family	Drug Class	Resistance Mechanism
mdtB	69	resistance-nodulation-cell division (RND) antibiotic efflux pump	aminocoumarin antibiotic	antibiotic efflux
ANT(6)-Ib	1	ANT(6)	aminoglycoside antibiotic	antibiotic inactivation
Pasteurella multocida 16S rRNA mutation conferring resistance to spectinomycin	295	16s rRNA with mutation conferring resistance to aminoglycoside antibiotics	aminoglycoside antibiotic	antibiotic target alteration
Salmonella enterica 16S rRNA (rrsD) mutation conferring resistance to spectinomycin	1257	16s rRNA with mutation conferring resistance to aminoglycoside antibiotics	aminoglycoside antibiotic	antibiotic target alteration
Escherichia coli 16S rRNA (rrsH) mutation conferring resistance to spectinomycin	466	16s rRNA with mutation conferring resistance to aminoglycoside antibiotics	aminoglycoside antibiotic	antibiotic target alteration
Chlamydomonas reinhardtii 16S rRNA (rrnS) mutation conferring resistance to streptomycin	1	16s rRNA with mutation conferring resistance to aminoglycoside antibiotics	aminoglycoside antibiotic	antibiotic target alteration
APH(3'')-Ib	35	APH(3'')	aminoglycoside antibiotic	antibiotic inactivation
aadA5	184	ANT(3'')	aminoglycoside antibiotic	antibiotic inactivation
kdpE	115	kdpDE	aminoglycoside antibiotic	antibiotic efflux
Escherichia coli 16S rRNA (rrsC) mutation conferring resistance to kasugamicin	135	16s rRNA with mutation conferring resistance to aminoglycoside antibiotics	aminoglycoside antibiotic	antibiotic target alteration
Haemophilus influenzae PBP3 conferring resistance to beta-lactam antibiotics	1087	Penicillin-binding protein mutations conferring resistance to beta-lactam antibiotics	cephalosporin; cephamycin; penam	antibiotic target alteration
BcI	4	class A Bacillus cereus Bc beta-lactamase	cephalosporin; penem	antibiotic inactivation
qacG	571	small multidrug resistance (SMR) antibiotic efflux pump	disinfecting agents and antiseptics	antibiotic efflux
qacJ	147	small multidrug resistance (SMR) antibiotic efflux pump	disinfecting agents and antiseptics	antibiotic efflux
Escherichia coli EF-Tu mutants conferring resistance to Pulvomycin	1524	elfamycin resistant EF-Tu	elfamycin antibiotic	antibiotic target alteration
mdtH	66	major facilitator superfamily (MFS) antibiotic efflux pump	fluoroquinolone antibiotic	antibiotic efflux
Salmonella enterica gyrA conferring resistance to fluoroquinolones	239	fluoroquinolone resistant gyrA	fluoroquinolone antibiotic	antibiotic target alteration
Escherichia coli gyrA conferring resistance to fluoroquinolones	73	fluoroquinolone resistant gyrA	fluoroquinolone antibiotic	antibiotic target alteration
Escherichia coli parC conferring resistance to fluoroquinolones	46	fluoroquinolone resistant parC	fluoroquinolone antibiotic	antibiotic target alteration
Escherichia coli parE conferring resistance to fluoroquinolones	43	fluoroquinolone resistant parE	fluoroquinolone antibiotic	antibiotic target alteration
Salmonella serovars gyrB conferring resistance to fluoroquinolones	1355	fluoroquinolone resistant gyrB	fluoroquinolone antibiotic	antibiotic target alteration
mdeA	1	major facilitator superfamily (MFS) antibiotic efflux pump	fluoroquinolone antibiotic; aminoglycoside antibiotic; penam; tetracycline antibiotic; disinfecting agents and antiseptics	antibiotic efflux
rsmA	131	resistance-nodulation-cell division (RND) antibiotic efflux pump	fluoroquinolone antibiotic; diaminopyrimidine antibiotic; phenicol antibiotic	antibiotic efflux
Serratia marcescens Omp1	92	General Bacterial Porin with reduced permeability to beta-lactams	fluoroquinolone antibiotic; monobactam; carbapenem; cephalosporin; cephamycin; penam; tetracycline antibiotic; phenicol antibiotic; penem	reduced permeability to antibiotic; resistance by absence
adeF	3551	resistance-nodulation-cell division (RND) antibiotic efflux pump	fluoroquinolone antibiotic; tetracycline antibiotic	antibiotic efflux
Clostridioides difficile rpoC with mutation conferring resistance to vancomycin	109	vancomycin-resistant beta prime subunit of RNA polymerase (rpoC)	glycopeptide antibiotic	antibiotic target alteration
vanY gene in vanB cluster	1	vanY; glycopeptide resistance gene cluster	glycopeptide antibiotic	antibiotic target alteration
vanT gene in vanG cluster	314	glycopeptide resistance gene cluster; vanT	glycopeptide antibiotic	antibiotic target alteration
vanW gene in vanB cluster	445	vanW; glycopeptide resistance gene cluster	glycopeptide antibiotic	antibiotic target alteration
vanG	541	glycopeptide resistance gene cluster; Van ligase	glycopeptide antibiotic	antibiotic target alteration
vanW gene in vanG cluster	12	vanW; glycopeptide resistance gene cluster	glycopeptide antibiotic	antibiotic target alteration
Escherichia coli 23S rRNA with mutation conferring resistance to clindamycin	2172	23S rRNA with mutation conferring resistance to lincosamide antibiotics	lincosamide antibiotic	antibiotic target alteration
Brachyspira hyodysenteriae 23S rRNA with mutation conferring resistance to tylosin	1	23S rRNA with mutation conferring resistance to macrolide antibiotics	macrolide antibiotic	antibiotic target alteration
Moraxella catarrhalis 23S rRNA with mutation conferring resistance to macrolide antibiotics	232	23S rRNA with mutation conferring resistance to macrolide antibiotics	macrolide antibiotic	antibiotic target alteration
Escherichia coli 23S rRNA with mutation conferring resistance to erythromycin and telithromycin	1162	23S rRNA with mutation conferring resistance to macrolide antibiotics	macrolide antibiotic	antibiotic target alteration
Neisseria gonorrhoeae 23S rRNA with mutation conferring resistance to azithromycin	2	23S rRNA with mutation conferring resistance to macrolide antibiotics	macrolide antibiotic	antibiotic target alteration
Klebsiella pneumoniae KpnE	66	small multidrug resistance (SMR) antibiotic efflux pump	macrolide antibiotic; aminoglycoside antibiotic; cephalosporin; tetracycline antibiotic; peptide antibiotic; rifamycin antibiotic; disinfecting agents and antiseptics	antibiotic efflux
Klebsiella pneumoniae KpnF	142	small multidrug resistance (SMR) antibiotic efflux pump	macrolide antibiotic; aminoglycoside antibiotic; cephalosporin; tetracycline antibiotic; peptide antibiotic; rifamycin antibiotic; disinfecting agents and antiseptics	antibiotic efflux
Klebsiella pneumoniae KpnH	770	major facilitator superfamily (MFS) antibiotic efflux pump	macrolide antibiotic; fluoroquinolone antibiotic; aminoglycoside antibiotic; carbapenem; cephalosporin; penam; peptide antibiotic; penem	antibiotic efflux
CRP	397	resistance-nodulation-cell division (RND) antibiotic efflux pump	macrolide antibiotic; fluoroquinolone antibiotic; penam	antibiotic efflux
msbA	10	ATP-binding cassette (ABC) antibiotic efflux pump	nitroimidazole antibiotic	antibiotic efflux
leuO	60	major facilitator superfamily (MFS) antibiotic efflux pump	nucleoside antibiotic; disinfecting agents and antiseptics	antibiotic efflux
Escherichia coli 23S rRNA with mutation conferring resistance to oxazolidinone antibiotics	555	23S rRNA with mutation conferring resistance to oxazolidinone antibiotics	oxazolidinone antibiotic	antibiotic target alteration
ArnT	1101	pmr phosphoethanolamine transferase	peptide antibiotic	antibiotic target alteration
eptA	2	pmr phosphoethanolamine transferase	peptide antibiotic	antibiotic target alteration
Escherichia coli PtsI with mutation conferring resistance to fosfomycin	37	antibiotic-resistant ptsI phosphotransferase	phosphonic acid antibiotic	antibiotic target alteration
FosXCC	1	fosfomycin thiol transferase	phosphonic acid antibiotic	antibiotic inactivation
FosA8	173	fosfomycin thiol transferase	phosphonic acid antibiotic	antibiotic inactivation
Escherichia coli GlpT with mutation conferring resistance to fosfomycin	116	antibiotic-resistant GlpT	phosphonic acid antibiotic	antibiotic target alteration
Escherichia coli rpoB mutants conferring resistance to rifampicin	1279	rifamycin-resistant beta-subunit of RNA polymerase (rpoB)	rifamycin antibiotic	antibiotic target alteration; antibiotic target replacement
Staphylococcus aureus rpoB mutants conferring resistance to rifampicin	89	rifamycin-resistant beta-subunit of RNA polymerase (rpoB)	rifamycin antibiotic	antibiotic target alteration; antibiotic target replacement
tet(59)	586	major facilitator superfamily (MFS) antibiotic efflux pump	tetracycline antibiotic	antibiotic efflux
tet(M)	71	tetracycline-resistant ribosomal protection protein	tetracycline antibiotic	antibiotic target protection

## Sheet: Filtered_OF010
Novel antibiotic resistance profiles in bacteria isolated from Oil Fly larve Helaeomyia petrolei living in the La Brea Tar Pits. Durso, L.M., Shamimuzzaman, M.D., Dillard, B., Nickerson, K.W.
There are two P. vermicola isolates in this study. This is P. vermicola #2.
Antibiotic Resistance Ontology (ARO) Term	Mapped Reads	AMR Gene Family	Drug Class	Resistance Mechanism
mdtB	69	resistance-nodulation-cell division (RND) antibiotic efflux pump	aminocoumarin antibiotic	antibiotic efflux
Pasteurella multocida 16S rRNA mutation conferring resistance to spectinomycin	295	16s rRNA with mutation conferring resistance to aminoglycoside antibiotics	aminoglycoside antibiotic	antibiotic target alteration
Salmonella enterica 16S rRNA (rrsD) mutation conferring resistance to spectinomycin	1257	16s rRNA with mutation conferring resistance to aminoglycoside antibiotics	aminoglycoside antibiotic	antibiotic target alteration
Escherichia coli 16S rRNA (rrsH) mutation conferring resistance to spectinomycin	466	16s rRNA with mutation conferring resistance to aminoglycoside antibiotics	aminoglycoside antibiotic	antibiotic target alteration
APH(3'')-Ib	35	APH(3'')	aminoglycoside antibiotic	antibiotic inactivation
aadA5	184	ANT(3'')	aminoglycoside antibiotic	antibiotic inactivation
kdpE	115	kdpDE	aminoglycoside antibiotic	antibiotic efflux
Escherichia coli 16S rRNA (rrsC) mutation conferring resistance to kasugamicin	135	16s rRNA with mutation conferring resistance to aminoglycoside antibiotics	aminoglycoside antibiotic	antibiotic target alteration
Haemophilus influenzae PBP3 conferring resistance to beta-lactam antibiotics	1087	Penicillin-binding protein mutations conferring resistance to beta-lactam antibiotics	cephalosporin; cephamycin; penam	antibiotic target alteration
BcI	4	class A Bacillus cereus Bc beta-lactamase	cephalosporin; penem	antibiotic inactivation
qacG	571	small multidrug resistance (SMR) antibiotic efflux pump	disinfecting agents and antiseptics	antibiotic efflux
qacJ	147	small multidrug resistance (SMR) antibiotic efflux pump	disinfecting agents and antiseptics	antibiotic efflux
Escherichia coli EF-Tu mutants conferring resistance to Pulvomycin	1524	elfamycin resistant EF-Tu	elfamycin antibiotic	antibiotic target alteration
mdtH	66	major facilitator superfamily (MFS) antibiotic efflux pump	fluoroquinolone antibiotic	antibiotic efflux
Salmonella enterica gyrA conferring resistance to fluoroquinolones	239	fluoroquinolone resistant gyrA	fluoroquinolone antibiotic	antibiotic target alteration
Escherichia coli gyrA conferring resistance to fluoroquinolones	73	fluoroquinolone resistant gyrA	fluoroquinolone antibiotic	antibiotic target alteration
Escherichia coli parC conferring resistance to fluoroquinolones	46	fluoroquinolone resistant parC	fluoroquinolone antibiotic	antibiotic target alteration
Escherichia coli parE conferring resistance to fluoroquinolones	43	fluoroquinolone resistant parE	fluoroquinolone antibiotic	antibiotic target alteration
Salmonella serovars gyrB conferring resistance to fluoroquinolones	1355	fluoroquinolone resistant gyrB	fluoroquinolone antibiotic	antibiotic target alteration
rsmA	131	resistance-nodulation-cell division (RND) antibiotic efflux pump	fluoroquinolone antibiotic; diaminopyrimidine antibiotic; phenicol antibiotic	antibiotic efflux
Serratia marcescens Omp1	92	General Bacterial Porin with reduced permeability to beta-lactams	fluoroquinolone antibiotic; monobactam; carbapenem; cephalosporin; cephamycin; penam; tetracycline antibiotic; phenicol antibiotic; penem	reduced permeability to antibiotic; resistance by absence
adeF	3551	resistance-nodulation-cell division (RND) antibiotic efflux pump	fluoroquinolone antibiotic; tetracycline antibiotic	antibiotic efflux
Clostridioides difficile rpoC with mutation conferring resistance to vancomycin	109	vancomycin-resistant beta prime subunit of RNA polymerase (rpoC)	glycopeptide antibiotic	antibiotic target alteration
vanT gene in vanG cluster	314	glycopeptide resistance gene cluster; vanT	glycopeptide antibiotic	antibiotic target alteration
vanW gene in vanB cluster	445	vanW; glycopeptide resistance gene cluster	glycopeptide antibiotic	antibiotic target alteration
vanG	541	glycopeptide resistance gene cluster; Van ligase	glycopeptide antibiotic	antibiotic target alteration
vanW gene in vanG cluster	12	vanW; glycopeptide resistance gene cluster	glycopeptide antibiotic	antibiotic target alteration
Escherichia coli 23S rRNA with mutation conferring resistance to clindamycin	2172	23S rRNA with mutation conferring resistance to lincosamide antibiotics	lincosamide antibiotic	antibiotic target alteration
Moraxella catarrhalis 23S rRNA with mutation conferring resistance to macrolide antibiotics	232	23S rRNA with mutation conferring resistance to macrolide antibiotics	macrolide antibiotic	antibiotic target alteration
Escherichia coli 23S rRNA with mutation conferring resistance to erythromycin and telithromycin	1162	23S rRNA with mutation conferring resistance to macrolide antibiotics	macrolide antibiotic	antibiotic target alteration
Klebsiella pneumoniae KpnE	66	small multidrug resistance (SMR) antibiotic efflux pump	macrolide antibiotic; aminoglycoside antibiotic; cephalosporin; tetracycline antibiotic; peptide antibiotic; rifamycin antibiotic; disinfecting agents and antiseptics	antibiotic efflux
Klebsiella pneumoniae KpnF	142	small multidrug resistance (SMR) antibiotic efflux pump	macrolide antibiotic; aminoglycoside antibiotic; cephalosporin; tetracycline antibiotic; peptide antibiotic; rifamycin antibiotic; disinfecting agents and antiseptics	antibiotic efflux
Klebsiella pneumoniae KpnH	770	major facilitator superfamily (MFS) antibiotic efflux pump	macrolide antibiotic; fluoroquinolone antibiotic; aminoglycoside antibiotic; carbapenem; cephalosporin; penam; peptide antibiotic; penem	antibiotic efflux
CRP	397	resistance-nodulation-cell division (RND) antibiotic efflux pump	macrolide antibiotic; fluoroquinolone antibiotic; penam	antibiotic efflux
msbA	10	ATP-binding cassette (ABC) antibiotic efflux pump	nitroimidazole antibiotic	antibiotic efflux
leuO	60	major facilitator superfamily (MFS) antibiotic efflux pump	nucleoside antibiotic; disinfecting agents and antiseptics	antibiotic efflux
Escherichia coli 23S rRNA with mutation conferring resistance to oxazolidinone antibiotics	555	23S rRNA with mutation conferring resistance to oxazolidinone antibiotics	oxazolidinone antibiotic	antibiotic target alteration
ArnT	1101	pmr phosphoethanolamine transferase	peptide antibiotic	antibiotic target alteration
Escherichia coli PtsI with mutation conferring resistance to fosfomycin	37	antibiotic-resistant ptsI phosphotransferase	phosphonic acid antibiotic	antibiotic target alteration
FosA8	173	fosfomycin thiol transferase	phosphonic acid antibiotic	antibiotic inactivation
Escherichia coli GlpT with mutation conferring resistance to fosfomycin	116	antibiotic-resistant GlpT	phosphonic acid antibiotic	antibiotic target alteration
Escherichia coli rpoB mutants conferring resistance to rifampicin	1279	rifamycin-resistant beta-subunit of RNA polymerase (rpoB)	rifamycin antibiotic	antibiotic target alteration; antibiotic target replacement
Staphylococcus aureus rpoB mutants conferring resistance to rifampicin	89	rifamycin-resistant beta-subunit of RNA polymerase (rpoB)	rifamycin antibiotic	antibiotic target alteration; antibiotic target replacement
tet(59)	586	major facilitator superfamily (MFS) antibiotic efflux pump	tetracycline antibiotic	antibiotic efflux
tet(M)	71	tetracycline-resistant ribosomal protection protein	tetracycline antibiotic	antibiotic target protection
