# Supplementary material for: Novel antibiotic resistance profiles in bacteria isolated from oil fly larvae Helaeomyia petrolei living in the La Brea Tar Pits
Source: Antonie Van Leeuwenhoek. 2024 Dec 24;118(2):42. doi: 10.1007/s10482-024-02050-z (PMC11668893; doi:10.1007/s10482-024-02050-z)
Supplement: Supplementary file 7 — Gene Assignment from CARD Genotypic Database [file 10482_2024_2050_MOESM7_ESM.xlsx]

## Sheet: CARD Genotype Summary
Durso, L.M., MD Shamimuzzaman, B. Dillard, and K.W. Nickerson. Novel antibiotic resistance profiles in bacteria from the La Brea Tar Pit oil fly Helaeomyia petrolei
Database accessed 2/12/2024
Gene Assignment from CARD Genotypic Database https://card.mcmaster.ca/prevalence (1=present in genome; bold = absent from CARD database for othes of this geneus/species)	Pseudomonas aeruginosa (OF4)	Morganella morganii (OF8)	Providencia vermicola 1 (OF5)	Providencia vermicola 2 (OF10)	Providencia rettgeri (OF6)	Alcaligenes sp. (OF2)	Total number of isolates with gene
AAC(3)-IIb	1						1
aadA5	1	1	1	1	1		5
acrB		1					1
adeF	1	1	1	1	1	1	6
APH(3'')-Ib	1			1		1	3
APH(6)-Id	1						1
ArmR	1	1					2
ArnT	1	1	1	1	1		5
bacA		1					1
Bacillus subtilis rpoB mutants conferring resistance to rifampin			1				1
baeR		1					1
basR	1						1
basS	1						1
BcI					1		1
BcI				1			1
bcr-1	1						1
Bifidobacterium adolescentis rpoB mutants conferring resistance to rifampicin	1					1	2
Brachyspira hyodysenteriae 23S rRNA with mutation conferring resistance to tylosin	1						1
Burkholderia pseudomallei Omp38						1	1
Campylobacter jejuni 23S rRNA with mutation conferring resistance to erythromycin						1	1
catII		1					1
Chlamydomonas reinhardtii 16S rRNA (rrnS) mutation conferring resistance to streptomycin		1	1		1		3
Clostridioides difficile rpoC with mutation conferring resistance to vancomycin				1			1
cprR	1						1
cprS	1						1
cpxA		1					1
CRP	1	1	1	1	1		5
DHA-12		1					1
DHA-13		1					1
DHA-21		1					1
emrB		1					1
emrR		1					1
eptA		1					1
Escherichia coli 16S rRNA (rrsC) mutation conferring resistance to kasugamicin	1	1	1	1	1		5
Escherichia coli 16S rRNA (rrsH) mutation conferring resistance to spectinomycin	1	1	1	1	1		5
Escherichia coli 23S rRNA with mutation conferring resistance to clindamycin	1	1	1	1	1		5
Escherichia coli 23S rRNA with mutation conferring resistance to erythromycin and telithromycin	1	1	1	1	1	1	6
Escherichia coli 23S rRNA with mutation conferring resistance to oxazolidinone antibiotics	1	1	1	1	1		5
Escherichia coli acrA		1					1
Escherichia coli acrR with mutation conferring multidrug antibiotic resistance					1		1
Escherichia coli CyaA with mutation conferring resistance to fosfomycin		1					1
Escherichia coli EF-Tu mutants conferring resistance to Pulvomycin	1	1	1	1	1	1	6
Escherichia coli emrE		1			1		2
Escherichia coli fabI mutations conferring resistance to isoniazid and triclosan		1					1
Escherichia coli GlpT with mutation conferring resistance to fosfomycin	1	1	1	1	1		5
Escherichia coli gyrA conferring resistance to fluoroquinolones		1	1	1	1		4
Escherichia coli murA with mutation conferring resistance to fosfomycin		1					1
Escherichia coli parC conferring resistance to fluoroquinolones		1	1	1	1		4
Escherichia coli parE conferring resistance to fluoroquinolones		1	1	1			3
Escherichia coli PtsI with mutation conferring resistance to fosfomycin		1		1	1		3
Escherichia coli rpoB mutants conferring resistance to rifampicin	1	1	1	1	1	1	6
FosA	1						1
FosA8	1	1	1	1	1		5
FosB			1				1
Haemophilus influenzae PBP3 conferring resistance to beta-lactam antibiotics		1					1
Haemophilus influenzae PBP3 conferring resistance to beta-lactam antibiotics			1	1	1		3
Haemophilus parainfluenzae gyrA conferring resistance to fluoroquinolones			1			1	2
H-NS			1				1
kdpE	1	1	1	1	1	1	6
Klebsiella aerogenes Omp36		1					1
Klebsiella pneumoniae KpnE	1	1	1	1	1		5
Klebsiella pneumoniae KpnF		1	1	1	1		4
Klebsiella pneumoniae KpnG		1					1
Klebsiella pneumoniae KpnH		1	1	1	1		4
leuO				1			1
LptD		1					1
mdtB		1	1	1	1		4
mdtC		1				1	2
mdtH				1			1
MdtK		1			1		2
MexA	1						1
MexB	1						1
MexC	1						1
MexD	1						1
MexE	1						1
MexG	1						1
MexH	1						1
MexI	1	1				1	3
MexK	1						1
MexL	1						1
mexM	1						1
mexN	1						1
mexP	1						1
mexQ	1						1
mexR	1						1
MexS	1						1
MexT	1						1
MexV	1						1
MexW	1						1
mexX	1						1
mexY	1						1
MexZ	1						1
Moraxella catarrhalis 23S rRNA with mutation conferring resistance to macrolide antibiotics	1	1	1	1	1	1	6
Morganella morganii gyrB conferring resistance to fluoroquinolones		1					1
msbA				1			1
msbA		1					1
MuxA	1						1
MuxB	1						1
MuxC	1						1
MvaT	1						1
Mycobacterium tuberculosis 23S rRNA mutation conferring resistance to capreomycin	1						1
Mycolicibacterium smegmatis 16S rRNA (rrsB) mutation conferring resistance to streptomycin		1				1	2
nalC	1						1
nalD	1						1
Neisseria gonorrhoeae 16S rRNA mutation conferring resistance to spectinomycin		1					1
Neisseria gonorrhoeae 16S rRNA mutation conferring resistance to spectinomycin		1				1	2
Neisseria gonorrhoeae 23S rRNA with mutation conferring resistance to azithromycin		1					1
Neisseria gonorrhoeae 23S rRNA with mutation conferring resistance to azithromycin	1	1			1	1	4
Neisseria meningitidis 16S rRNA mutation conferring resistance to spectinomycin	1		1		1	1	4
OmpA			1				1
OmpA		1					1
OpmB	1						1
OpmD	1						1
opmE	1						1
OpmH	1						1
OprJ	1						1
OprM	1						1
OprN	1						1
OXA-465			1				1
OXA-50	1						1
ParR	1						1
ParS	1						1
Pasteurella multocida 16S rRNA mutation conferring resistance to spectinomycin	1	1	1	1	1	1	6
PDC-120	1						1
PDC-374	1						1
PDC-457	1						1
PDC-97	1						1
PmpM	1						1
PmrF			1				1
porin OmpC		1					1
Pseudomonas aeruginosa catB7	1						1
Pseudomonas aeruginosa CpxR	1						1
Pseudomonas aeruginosa emrE	1						1
Pseudomonas aeruginosa gyrA and parC conferring resistance to fluoroquinolones	1						1
Pseudomonas aeruginosa oprD with mutation conferring resistance to imipenem	1						1
Pseudomonas aeruginosa parE conferring resistance to fluoroquinolones	1						1
Pseudomonas aeruginosa soxR	1						1
Pseudomonas mutant PhoP conferring resistance to colistin	1						1
Pseudomonas mutant PhoQ conferring resistance to colistin	1						1
qacG	1	1	1	1	1	1	6
qacJ	1		1	1			3
rpsJ			1		1		2
rsmA	1	1	1	1	1		5
Salmonella enterica 16S rRNA (rrsD) mutation conferring resistance to spectinomycin	1	1	1	1	1	1	6
Salmonella enterica gyrA conferring resistance to fluoroquinolones		1	1	1	1	1	5
Salmonella enterica gyrA with mutation conferring resistance to triclosan		1					1
Salmonella serovars gyrB conferring resistance to fluoroquinolones	1		1	1	1		4
Salmonella serovars parE conferring resistance to fluoroquinolones			1				1
Salmonella serovars parE conferring resistance to fluoroquinolones		1					1
Serratia marcescens Omp1		1	1	1	1		4
smeE						1	1
Staphylococcus aureus 23S rRNA with mutation conferring resistance to linezolid						1	1
Staphylococcus aureus fusA with mutation conferring resistance to fusidic acid						1	1
Staphylococcus aureus rpoB mutants conferring resistance to rifampicin				1			1
Staphylococcus aureus rpoC conferring resistance to daptomycin			1				1
Streptomyces ambofaciens 23S rRNA with mutation conferring resistance to macrolide antibiotics						1	1
tet(59)			1	1	1		3
tet(D)		1					1
tet(M)			1	1	1		3
TriA	1						1
TriB	1						1
TriC	1						1
Type A NfxB	1						1
ugd					1		1
vanG			1	1	1		3
vanH gene in vanB cluster	1						1
vanT gene in vanG cluster			1	1	1		3
vanW gene in vanB cluster			1	1	1		3
vanW gene in vanG cluster	1		1	1	1		4
YajC	1						1
# of genes identifed in each isolate	96	66	49	45	45	25
